# Supplementary material for: 4-Amino-3,5-di­chloro­pyridine
Source: IUCrdata. 2024 Nov 22;9(Pt 11):x241120. doi: 10.1107/S2414314624011209 (PMC11618866; doi:10.1107/S2414314624011209)
Supplement: Supplementary file 1 [file x-09-x241120-sup1.cif]

##############################################################################
#                                                                            #
# This CIF contains the data for a data article accepted for                 #
# publication in IUCrData. It conforms to the requirements of                #
# Notes for Authors for IUCrData, and has been                               #
# peer reviewed under the auspices of IUCrData.                              #
#                                                                            #
# Full details of the Crystallographic Information File format               #
# are given in the paper "The Crystallographic Information File (CIF):       #
# a New Standard Archive File for Crystallography" by S. R. Hall, F. H.      #
# Allen and I. D. Brown [Acta Cryst. (1991), A47, 655-685].                  #
#                                                                            #
# The current version of the core CIF dictionary is obtainable from          #
# ftp://ftp.iucr.org/pub/cif_core.dic.                                       #
#                                                                            #
# Software is freely available for graphical display of the structure(s)     #
# in this CIF. For information consult the CIF software page                 #
# http://www.iucr.org/resources/cif/software.                                #
#                                                                            #
# This file may be used for bona fide research purposes within the           #
# scientific community so long as proper attribution is given to the data    # 
# article from which it was obtained.                                        #
#                                                                            #
##############################################################################
data_global
_audit_creation_method     'PLATON <TABLE ACC> option'
_journal_date_recd_electronic     2024-09-25
_journal_date_accepted     2024-11-18
_journal_name_full     'IUCrData'
_journal_year     2024
_journal_volume     9
_journal_issue      1
_journal_page_first     0
_journal_page_last     0
_journal_paper_category     HO
_journal_paper_doi     10.1107/S2414314624011209
_journal_coeditor_code     BV4053
_publ_contact_author_name
;
Gomathi Sundaramoorthy
;
_publ_contact_author_address
;
Department of Chemistry
Periyar Maniammai Institute of Science & Technology
Thanjavur, Tamilnadu-613403
India
;
_publ_contact_author_email     'gomathichemist@pmu.edu'
_publ_contact_author_fax     ?
_publ_contact_author_phone     ?
_publ_section_title
;
4-Amino-3,5-dichloropyridine
;
_publ_section_title_footnote     .
loop_
    _publ_author_name
    _publ_author_footnote
    _publ_author_address
    'Anantheeswary, Thankappan Ramalakshmi' .
;
Department of Chemistry
Periyar Maniammai Institute of Science & Technology
Thanjavur, Tamilnadu-613403
India
;
    'Gomathi, Sundaramoorthy' .
;
Department of Chemistry
Periyar Maniammai Institute of Science & Technology
Thanjavur, Tamilnadu-613403
India
;
    'Shyamaladevi, Ramu' .
;
Department of Chemistry
Periyar Maniammai Institute of Science & Technology
Thanjavur, Tamilnadu-613403
India
;
    'Jegan Jennifer, Samson' .
;
Department of Chemistry
Bishop Heber College
Tiruchirappalli, Tamilnadu-620017
India
;
    'Abdul Razak, Ibrahim' .
;
X-ray Crystallography Unit, School of Physics,
University Sains Malaysia, 11800
USM, Penang,
Malaysia
;
_publ_section_synopsis
;
The crystal structure of 4-amino-3,5-dichloropyridine was determined by
single-crystal X-ray diffraction technique and its molecular interactions were
investigated.
;
data_I
_chemical_name_systematic
;
3,5-Dichloropyridin-4-amine
;
_chemical_name_common     '4-Amino-3,5-dichloropyridine'
_chemical_formula_moiety     'C5 H4 Cl2 N2'
_chemical_formula_sum     'C5 H4 Cl2 N2'
_chemical_formula_structural     ?
_chemical_formula_iupac     ?
_chemical_formula_weight     163.00
_chemical_melting_point     ?
_chemical_compound_source     'see text'
_chemical_absolute_configuration     ?
_symmetry_cell_setting     orthorhombic
_symmetry_space_group_name_H-M     'P n a 21'
_symmetry_space_group_name_Hall     'P 2c -2n'
loop_
    _space_group_symop_id
    _space_group_symop_operation_xyz
    1 x,y,z
    2 -x,-y,1/2+z
    3 1/2-x,1/2+y,1/2+z
    4 1/2+x,1/2-y,z
_cell_length_a     13.304(2)
_cell_length_b     12.911(2)
_cell_length_c     3.8636(7)
_cell_angle_alpha     90
_cell_angle_beta     90
_cell_angle_gamma     90
_cell_volume     663.64(19)
_cell_formula_units_Z     4
_cell_measurement_reflns_used     1969
_cell_measurement_theta_min     2.2
_cell_measurement_theta_max     30.3
_cell_measurement_temperature     296
_cell_special_details
;
;
_exptl_crystal_description     'block'
_exptl_crystal_colour     'colourless'
_exptl_crystal_size_max     0.329
_exptl_crystal_size_mid     0.232
_exptl_crystal_size_min     0.215
_exptl_crystal_size_rad     ?
_exptl_crystal_density_diffrn     1.631
_exptl_crystal_density_meas     ?
_exptl_crystal_density_method     'Not Measured'
_exptl_crystal_F_000     328
_exptl_absorpt_coefficient_mu     0.877
_exptl_absorpt_correction_type     none
_exptl_absorpt_process_details     ?
_exptl_absorpt_correction_T_min     ?
_exptl_absorpt_correction_T_max     ?
_exptl_special_details
;
;
_diffrn_ambient_temperature     296
_diffrn_radiation_type     'MoK\a'
_diffrn_radiation_wavelength     0.71073
_diffrn_radiation_source     ?
_diffrn_radiation_monochromator     ?
_diffrn_measurement_device_type     'Bruker APEXII CCD'
_diffrn_measurement_method     '\f and \w scans'
_diffrn_detector_area_resol_mean     ?
_diffrn_reflns_number     5840
_diffrn_reflns_av_R_equivalents     0.0168
_diffrn_reflns_av_unetI/netI     0.0191
_diffrn_reflns_theta_min     2.20
_diffrn_reflns_theta_max     30.26
_diffrn_reflns_theta_full     25.24
_diffrn_measured_fraction_theta_max     0.999
_diffrn_measured_fraction_theta_full     1.000
_diffrn_reflns_limit_h_min     -17
_diffrn_reflns_limit_h_max     18
_diffrn_reflns_limit_k_min     -16
_diffrn_reflns_limit_k_max     18
_diffrn_reflns_limit_l_min     -5
_diffrn_reflns_limit_l_max     5
_diffrn_reflns_reduction_process
;
;
_diffrn_radiation_probe     x-ray
_refine_special_details
;
 Refinement on F^2^ for ALL reflections except those
 flagged by the user for potential systematic errors.
 Weighted R-factors wR and all goodnesses of fit S
 are based on F^2^, conventional R-factors R are based
 on F, with F set to zero for negative F^2^. The
 observed criterion of F^2^ > 2sigma(F^2^) is used only
 for calculating -R-factor-obs etc. and is not
 relevant to the choice of reflections for refinement.
 R-factors based on F^2^ are statistically about twice
 as large as those based on F, and R-factors based on
 ALL data will be even larger.
;
_reflns_number_total     1969
_reflns_number_gt     1729
_reflns_threshold_expression     I>2\s(I)
_refine_ls_structure_factor_coef     Fsqd
_refine_ls_matrix_type     full
_refine_ls_R_factor_all     0.0374
_refine_ls_R_factor_gt     0.0312
_refine_ls_wR_factor_gt     0.1066
_refine_ls_wR_factor_ref     0.1159
_refine_ls_goodness_of_fit_ref     0.879
_refine_ls_restrained_S_all     0.878
_refine_ls_number_reflns     1969
_refine_ls_number_parameters     90
_refine_ls_number_restraints     4
_refine_ls_number_constraints     ?
_refine_ls_hydrogen_treatment     mixed
_refine_ls_weighting_scheme     calc
_refine_ls_weighting_details
                      'W=1/[\S^2^(FO^2^)+(0.1000P)^2^] WHERE P=(FO^2^+2FC^2^)/3'
_atom_sites_solution_hydrogens     mixed
_atom_sites_solution_primary     ?
_atom_sites_solution_secondary     ?
_refine_ls_shift/su_max     0.001
_refine_ls_shift/su_mean     0.000
_refine_diff_density_max     0.263
_refine_diff_density_min     -0.222
_refine_ls_extinction_method     'none'
_refine_ls_abs_structure_details
;
Flack (1983)
;
_refine_ls_abs_structure_Flack     -0.02(3)
loop_
    _atom_type_symbol
    _atom_type_description
    _atom_type_scat_dispersion_real
    _atom_type_scat_dispersion_imag
    _atom_type_scat_source
    C C 0.0033 0.0016 ' International Tables Vol C Tables 4.2.6.8 and 6.1.1.4'
    H H 0.0000 0.0000 ' International Tables Vol C Tables 4.2.6.8 and 6.1.1.4'
    Cl Cl 0.1484 0.1585 ' International Tables Vol C Tables 4.2.6.8 and 6.1.1.4'
    N N 0.0061 0.0033 ' International Tables Vol C Tables 4.2.6.8 and 6.1.1.4'
_computing_data_collection
;
APEX2 (Bruker, 2016)
;
_computing_cell_refinement
;
SAINT (Bruker, 2016)
;
_computing_data_reduction
;
SAINT (Bruker, 2016)
;
_computing_structure_solution
;
<i>SHELXT</i> (Sheldrick, 2015a)
;
_computing_structure_refinement
;
SHELXL (Sheldrick, 2015b)
;
_computing_molecular_graphics
;
PLATON (Spek, 2020), Mercury (Macrae <i>et al.</i>, 2020),
<i>POVRay</i> (Cason, 2004)
;
_computing_publication_material
;
PLATON (Spek, 2020) and publCIF (Westrip, 2010)
;
loop_
    _atom_site_type_symbol
    _atom_site_label
    _atom_site_fract_x
    _atom_site_fract_y
    _atom_site_fract_z
    _atom_site_U_iso_or_equiv
    _atom_site_thermal_displace_type
    _atom_site_calc_flag
    _atom_site_refinement_flags
    _atom_site_occupancy
    _atom_site_disorder_assembly
    _atom_site_disorder_group
    Cl Cl1 0.49802(4) 0.35972(5) 0.7165(4) 0.0500(2) Uani d . 1.000 . .
    Cl Cl2 0.11701(5) 0.46637(7) 0.3776(3) 0.0665(3) Uani d . 1.000 . .
    N N1 0.2719(2) 0.20589(16) 0.2911(8) 0.0568(8) Uani d . 1.000 . .
    N N2 0.32466(18) 0.50542(15) 0.6648(8) 0.0466(7) Uani d D 1.000 . .
    C C1 0.3604(2) 0.23315(19) 0.4280(10) 0.0508(8) Uani d . 1.000 . .
    C C2 0.37987(16) 0.33067(18) 0.5504(7) 0.0368(6) Uani d . 1.000 . .
    C C3 0.30703(16) 0.40870(15) 0.5454(6) 0.0337(6) Uani d . 1.000 . .
    C C4 0.21489(18) 0.37787(18) 0.4008(7) 0.0398(6) Uani d . 1.000 . .
    C C5 0.2015(2) 0.2790(2) 0.2801(8) 0.0516(8) Uani d . 1.000 . .
    H H1 0.41105 0.18363 0.44048 0.0610 Uiso c RU 1.000 . .
    H H1A 0.373(2) 0.525(3) 0.788(12) 0.081(16) Uiso d D 1.000 . .
    H H2A 0.2797(17) 0.5525(19) 0.653(10) 0.060(11) Uiso d D 1.000 . .
    H H5 0.13951 0.26201 0.18478 0.0620 Uiso c RU 1.000 . .
loop_
    _atom_site_aniso_label
    _atom_site_aniso_U_11
    _atom_site_aniso_U_22
    _atom_site_aniso_U_33
    _atom_site_aniso_U_12
    _atom_site_aniso_U_13
    _atom_site_aniso_U_23
    Cl1 0.0377(3) 0.0565(4) 0.0559(4) 0.0016(2) -0.0031(3) 0.0049(3)
    Cl2 0.0437(4) 0.0687(5) 0.0870(6) 0.0093(3) -0.0093(4) 0.0003(5)
    N1 0.0671(14) 0.0350(9) 0.0683(17) -0.0125(10) 0.0056(14) -0.0128(10)
    N2 0.0431(12) 0.0317(9) 0.0651(16) -0.0004(8) -0.0017(11) -0.0128(10)
    C1 0.0611(16) 0.0315(10) 0.0598(16) -0.0001(10) 0.0102(15) -0.0035(11)
    C2 0.0369(11) 0.0323(9) 0.0412(11) -0.0019(8) 0.0045(10) 0.0006(9)
    C3 0.0357(10) 0.0287(9) 0.0366(10) -0.0035(8) 0.0047(9) -0.0012(8)
    C4 0.0372(11) 0.0420(10) 0.0401(12) -0.0045(8) 0.0016(10) -0.0007(10)
    C5 0.0512(14) 0.0517(13) 0.0518(15) -0.0208(12) 0.0009(12) -0.0060(12)
_geom_special_details
;
 Bond distances, angles etc. have been calculated using the
 rounded fractional coordinates. All su's are estimated
 from the variances of the (full) variance-covariance matrix.
 The cell esds are taken into account in the estimation of
 distances, angles and torsion angles
;
loop_
    _geom_bond_atom_site_label_1
    _geom_bond_atom_site_label_2
    _geom_bond_site_symmetry_1
    _geom_bond_site_symmetry_2
    _geom_bond_distance
    _geom_bond_publ_flag
    Cl1 C2 . . 1.739(2) yes
    Cl2 C4 . . 1.735(3) yes
    N1 C1 . . 1.338(4) yes
    N1 C5 . . 1.330(4) yes
    N2 C3 . . 1.352(3) yes
    C1 C2 . . 1.370(4) no
    C2 C3 . . 1.398(3) no
    N2 H2A . . 0.85(2) no
    N2 H1A . . 0.84(4) no
    C3 C4 . . 1.405(3) no
    C4 C5 . . 1.371(4) no
    C1 H1 . . 0.9300 no
    C5 H5 . . 0.9300 no
loop_
    _geom_angle_atom_site_label_1
    _geom_angle_atom_site_label_2
    _geom_angle_atom_site_label_3
    _geom_angle_site_symmetry_1
    _geom_angle_site_symmetry_2
    _geom_angle_site_symmetry_3
    _geom_angle
    _geom_angle_publ_flag
    C1 N1 C5 . . . 116.5(2) yes
    N1 C1 C2 . . . 123.0(2) yes
    Cl1 C2 C1 . . . 119.78(18) yes
    Cl1 C2 C3 . . . 118.44(17) yes
    C1 C2 C3 . . . 121.8(2) no
    C3 N2 H1A . . . 127(3) no
    C3 N2 H2A . . . 121.2(18) no
    H1A N2 H2A . . . 111(3) no
    C2 C3 C4 . . . 113.97(19) no
    N2 C3 C2 . . . 122.7(2) yes
    N2 C3 C4 . . . 123.3(2) yes
    Cl2 C4 C3 . . . 119.27(17) yes
    Cl2 C4 C5 . . . 119.9(2) yes
    C3 C4 C5 . . . 120.8(2) no
    N1 C5 C4 . . . 124.0(3) yes
    N1 C1 H1 . . . 119.00 no
    C2 C1 H1 . . . 118.00 no
    N1 C5 H5 . . . 118.00 no
    C4 C5 H5 . . . 118.00 no
loop_
    _geom_torsion_atom_site_label_1
    _geom_torsion_atom_site_label_2
    _geom_torsion_atom_site_label_3
    _geom_torsion_atom_site_label_4
    _geom_torsion_site_symmetry_1
    _geom_torsion_site_symmetry_2
    _geom_torsion_site_symmetry_3
    _geom_torsion_site_symmetry_4
    _geom_torsion
    _geom_torsion_publ_flag
    C5 N1 C1 C2 . . . . -0.4(5) no
    C1 N1 C5 C4 . . . . -0.4(5) no
    N1 C1 C2 Cl1 . . . . -178.8(3) no
    N1 C1 C2 C3 . . . . 1.1(5) no
    Cl1 C2 C3 N2 . . . . -0.1(4) no
    Cl1 C2 C3 C4 . . . . 178.94(19) no
    C1 C2 C3 N2 . . . . -180.0(3) no
    C1 C2 C3 C4 . . . . -0.9(4) no
    N2 C3 C4 Cl2 . . . . -1.1(4) no
    N2 C3 C4 C5 . . . . 179.3(3) no
    C2 C3 C4 Cl2 . . . . 179.87(19) no
    C2 C3 C4 C5 . . . . 0.2(4) no
    Cl2 C4 C5 N1 . . . . -179.2(2) no
    C3 C4 C5 N1 . . . . 0.5(5) no
loop_
    _geom_hbond_atom_site_label_D
    _geom_hbond_atom_site_label_H
    _geom_hbond_atom_site_label_A
    _geom_hbond_site_symmetry_A
    _geom_hbond_distance_DH
    _geom_hbond_distance_HA
    _geom_hbond_distance_DA
    _geom_hbond_angle_DHA
    _geom_hbond_publ_flag
    N2 H1A Cl1 . 0.84(4) 2.72(3) 2.983(2) 100(3) yes
    N2 H1A Cl1 2_665 0.84(4) 2.81(4) 3.625(3) 164(3) yes
    N2 H2A Cl2 . 0.85(2) 2.66(3) 3.020(3) 107(2) yes
    N2 H2A N1 3_555 0.85(2) 2.16(3) 2.931(3) 149(3) yes
_shelx_hkl_file
;
   0   0  -1   -0.30    0.04
   0   0   1   -0.27    0.03
   0   0  -1   -0.28    0.03
   0   0  -2  184.74    3.17
   0   0   2  182.35    3.08
   0   0  -2  183.82    3.08
   0   0   2  188.51    3.19
   0   0  -3    0.06    0.13
   0   0   3   -0.10    0.10
   0   0  -3   -0.11    0.08
   0   0   3   -0.05    0.12
   0   0   4    2.66    0.42
   0   0  -4    3.54    0.45
   0   0   4    3.13    0.38
   0   0   5    0.31    0.32
   0   1   0   -0.01    0.01
   0   1   0    0.01    0.01
   0   1  -1  990.23   15.49
   0  -1  -1  997.53   15.40
   0  -1  -1 1000.00   15.20
   0   1   1  970.05   15.38
   0   1   1  959.65   15.30
   0   1  -1  988.40   15.21
   0   1   2    0.06    0.11
   0  -1  -2   -0.04    0.10
   0   1   2    0.05    0.08
   0   1  -2    0.09    0.09
   0  -1  -2    0.03    0.08
   0   1  -2    0.09    0.09
   0   1   3   25.74    0.88
   0   1  -3   26.91    0.82
   0  -1  -3   27.47    0.77
   0  -1  -3   26.78    0.89
   0  -1   3   26.49    0.88
   0   1   3   27.56    0.79
   0  -1   3   27.35    0.85
   0   1  -3   25.39    0.86
   0  -1   4    0.17    0.21
   0  -1  -4    0.05    0.18
   0   1  -4    0.20    0.18
   0  -1   4    0.03    0.18
   0   1  -4   -0.09    0.15
   0   1   4    0.07    0.18
   0  -1   5    1.54    0.39
   0   1   5    2.20    0.44
   0   2   0    5.22    0.17
   0   2   0    5.30    0.16
   0   2   2   20.69    0.65
   0   2  -2   18.40    0.59
   0   2  -2   19.54    0.61
   0   2   2   20.86    0.53
   0  -2  -2   18.74    0.63
   0  -2  -3    0.04    0.15
   0  -2   3   -0.09    0.12
   0   2  -3   -0.05    0.12
   0   2  -3    0.17    0.13
   0   2   3   -0.03    0.15
   0  -2   3   -0.04    0.15
   0   2   3    0.03    0.12
   0   2  -4   10.12    0.58
   0  -2   4   11.54    0.66
   0   2  -4   10.71    0.65
   0  -2   4   11.61    0.65
   0   2   4   12.14    0.70
   0   2   5    0.19    0.27
   0   3   0   -0.09    0.05
   0   3   0   -0.06    0.07
   0   3   1  266.07    4.19
   0   3  -1  261.17    4.18
   0   3  -1  257.89    4.14
   0   3   1  264.71    4.01
   0   3  -2    0.12    0.09
   0   3  -2    0.03    0.08
   0   3   2    0.01    0.09
   0   3   2    0.09    0.07
   0   3   3   28.18    0.76
   0   3  -3   26.62    0.88
   0   3  -3   28.45    0.91
   0   3   3   28.45    0.95
   0   3  -4   -0.06    0.18
   0   3   4   -0.27    0.15
   0  -3   4   -0.02    0.17
   0   3  -4    0.03    0.16
   0  -3   4   -0.10    0.16
   0   3   5    4.14    0.58
   0   4   0   25.83    0.57
   0   4   0   25.47    0.61
   0   4  -1   -0.08    0.04
   0   4   1    0.04    0.06
   0   4   1    0.00    0.04
   0   4  -1    0.02    0.05
   0   4   2   86.11    1.55
   0   4  -2   94.23    1.83
   0   4   2   84.71    1.81
   0   4  -2   92.63    1.78
   0   4  -3    0.31    0.15
   0   4  -3    0.11    0.13
   0   4   3   -0.05    0.10
   0   4   3    0.01    0.15
   0  -4   4    8.65    0.60
   0   4  -4    9.00    0.59
   0   4   4    9.80    0.63
   0  -4   4    8.63    0.60
   0   4  -4    8.37    0.57
   0   4   5    0.42    0.30
   0   5   0   -0.02    0.04
   0   5   0   -0.01    0.05
   0   5   1  807.16   12.28
   0   5  -1  817.12   12.27
   0   5  -1  773.90   12.23
   0   5   1  815.54   12.18
   0   5  -2    0.34    0.14
   0   5  -2    0.05    0.08
   0   5   2    0.06    0.07
   0   5   2   -0.13    0.08
   0   5  -3    5.06    0.41
   0   5  -3    4.28    0.36
   0   5   3    4.47    0.40
   0  -5   4   -0.08    0.16
   0  -5   4   -0.04    0.20
   0   5  -4    0.06    0.16
   0   5  -4    0.12    0.18
   0   5   4    0.08    0.21
   0   5   5    2.03    0.46
   0  -5   5    1.38    0.42
   0   6   0  174.39    2.90
   0   6   0  172.44    2.98
   0   6   1    0.18    0.08
   0   6  -1   -0.08    0.08
   0   6  -1   -0.02    0.08
   0   6   1   -0.01    0.09
   0   6  -2   55.92    1.36
   0   6   2   54.66    1.08
   0   6   2   54.61    1.36
   0   6  -2   57.06    1.31
   0   6  -3    0.01    0.15
   0   6  -3   -0.07    0.11
   0   6   3   -0.01    0.14
   0   6  -4    1.57    0.35
   0   6   4    1.96    0.40
   0  -6   4    2.64    0.44
   0   6  -4    2.16    0.38
   0   6   5    0.06    0.29
   0   6  -5    0.21    0.24
   0  -6   5   -0.23    0.28
   0   7   0   -0.04    0.10
   0   7   0   -0.11    0.06
   0   7   1   48.61    1.21
   0   7   1   50.29    1.04
   0   7  -1   50.77    1.19
   0   7  -1   53.32    1.22
   0   7   2    0.21    0.15
   0   7  -2    0.00    0.12
   0   7  -2   -0.02    0.10
   0   7   2    0.25    0.10
   0   7   3    3.82    0.45
   0   7  -3    2.48    0.38
   0   7  -3    3.19    0.39
   0   7  -4    0.64    0.27
   0   7   4    0.23    0.23
   0  -7   5   -0.07    0.29
   0   7  -5   -0.03    0.21
   0   7   5   -0.08    0.29
   0   8   0  111.85    2.09
   0   8   0  112.43    2.21
   0   8   1   -0.05    0.07
   0   8  -1   -0.05    0.10
   0   8   1   -0.03    0.11
   0   8  -1    0.00    0.09
   0   8  -2   23.81    0.83
   0   8   2   24.65    0.64
   0   8   2   24.91    0.89
   0   8  -2   23.44    0.86
   0   8  -3    0.07    0.17
   0   8   3    0.19    0.19
   0   8  -3    0.21    0.17
   0   8  -4   10.26    0.71
   0   8   4   11.03    0.76
   0   9   0    0.03    0.14
   0   9   0   -0.03    0.08
   0   9   1   25.02    0.87
   0   9  -1   23.32    0.80
   0   9   1   26.10    0.70
   0   9  -1   22.86    0.82
   0   9  -2    0.04    0.12
   0   9  -2    0.07    0.11
   0   9   2    0.27    0.19
   0   9   3   74.77    1.98
   0   9  -3   76.34    1.88
   0   9  -3   76.25    2.00
   0   9   4    0.19    0.26
   0   9  -4    0.04    0.20
   0  10   0    9.40    0.46
   0  10   0    9.89    0.56
   0  10  -1   -0.11    0.12
   0  10  -1   -0.08    0.15
   0  10   1    0.13    0.18
   0  10   1   -0.04    0.10
   0  10  -2    4.64    0.49
   0  10  -2    2.98    0.37
   0  10   2    3.49    0.44
   0  10  -3    0.05    0.18
   0  10   3    0.04    0.22
   0  10  -3    0.09    0.21
   0  10   4    2.50    0.49
   0  10  -4    2.89    0.50
   0  11   0   -0.23    0.16
   0  11   0   -0.09    0.11
   0  11  -1   55.37    1.51
   0  11  -1   59.16    1.50
   0  11   1   58.79    1.33
   0  11   1   53.21    1.52
   0  11   2   -0.01    0.20
   0  11  -2   -0.02    0.13
   0  11  -2    0.29    0.20
   0  11  -3    2.03    0.37
   0  11  -3    2.29    0.44
   0  11   3    2.58    0.46
   0  11  -4    0.59    0.32
   0  11   4    0.08    0.23
   0  12   0   13.96    0.63
   0  12   0   13.67    0.71
   0  12   1   -0.10    0.18
   0  12  -1   -0.08    0.13
   0  12  -1   -0.02    0.16
   0  12   1   -0.02    0.13
   0  12  -2   43.83    1.43
   0  12  -2   45.35    1.39
   0  12   2   46.02    1.49
   0  12   3   -0.13    0.23
   0  12  -3   -0.08    0.20
   0  12  -4    0.10    0.25
   0  12   4    0.85    0.41
   0  13   0   -0.01    0.19
   0  13   0   -0.10    0.12
   0  13  -1    4.85    0.51
   0  13   1    5.58    0.61
   0  13  -1    4.42    0.51
   0  13   1    5.62    0.41
   0  13   2   -0.03    0.26
   0  13  -2    0.18    0.20
   0  13  -2    0.18    0.20
   0  13   3    7.25    0.79
   0  13  -3    7.18    0.77
   0  14   0    4.94    0.43
   0  14   0    5.52    0.60
   0  14  -1   -0.03    0.16
   0  14  -1    0.23    0.21
   0  14   1    0.10    0.25
   0  14   2   27.23    1.21
   0  14  -2   26.50    1.10
   0  14  -2   28.07    1.17
   0  14   3   -0.20    0.28
   0  14  -3    0.21    0.29
   0  15   0    0.06    0.17
   0  15   0   -0.40    0.18
   0  15  -1    0.13    0.20
   0  15  -1   -0.18    0.16
   0  15   1    0.05    0.26
   0  15  -2    0.01    0.23
   0  15  -2   -0.10    0.20
   0  15   2   -0.13    0.25
   0  15   3   -0.14    0.31
   0  15  -3    0.05    0.29
   0  16   0    2.76    0.51
   0  16   0    3.23    0.44
   0  16  -1    0.05    0.22
   0  16  -1   -0.01    0.19
   0  16   1   -0.16    0.25
   0  16  -2    0.58    0.30
   0  16   2    0.65    0.33
   0  17   0   -0.04    0.24
   0  17  -1    2.31    0.44
   0  17   1    3.01    0.59
   0  17  -1    2.67    0.47
   0  17   2    0.15    0.34
   0  17  -2   -0.01    0.27
   0  18   0    0.29    0.30
   0  18   1   -0.28    0.30
   0  18  -1   -0.04    0.26
   1   0   0   -0.19    0.01
  -1   0   0   -0.18    0.01
   1   0   1   -0.17    0.04
   1   0  -1   -0.14    0.04
   1   0  -1   -0.12    0.03
  -1   0  -1   -0.18    0.04
  -1   0   1   -0.14    0.04
  -1   0  -1   -0.11    0.06
   1   0   2    0.09    0.10
   1   0  -2    0.06    0.07
  -1   0  -2   -0.02    0.08
  -1   0  -2   -0.11    0.09
   1   0  -2   -0.27    0.06
   1   0   2   -0.09    0.06
  -1   0   2   -0.17    0.08
   1   0  -3    0.01    0.10
  -1   0   3    0.04    0.13
   1   0   3   -0.02    0.12
   1   0   3    0.00    0.14
  -1   0  -3    0.03    0.13
   1   0  -3    1.69    0.26
   1   0   4   -0.20    0.17
  -1   0  -4   -0.11    0.15
   1   0   4   -0.09    0.17
   1   0  -4    0.05    0.16
  -1   0   4    0.18    0.19
  -1   0  -4    0.35    0.21
  -1   0  -5   -0.04    0.22
   1   0   5   -0.20    0.23
  -1   1   0   39.97    0.69
  -1   1   0   39.58    0.65
   1   1   0   40.23    0.67
   1   1   0   39.15    0.64
  -1   1  -1  609.72    9.51
  -1   1  -1  595.99    9.17
   1  -1  -1  599.21    9.19
   1   1   1  620.82    9.19
   1   1   1  614.97    9.46
  -1  -1  -1  598.48    9.18
  -1   1   1  607.09    9.24
  -1   1   1  606.91    9.38
   1   1  -1  596.01    9.37
   1   1  -1  593.48    9.17
  -1   1  -2  292.43    4.81
   1  -1  -2  291.56    4.59
  -1   1  -2  288.25    4.74
   1  -1  -2  295.01    4.75
   1   1   2  288.91    4.68
  -1  -1   2  292.87    4.72
   1   1   2  288.62    4.81
   1   1  -2  296.41    4.73
  -1  -1  -2  294.25    4.68
   1  -1   2  288.13    4.75
   1   1  -2  295.54    4.69
  -1   1   2  294.18    4.60
  -1   1   2  290.46    4.74
  -1  -1  -2  298.77    4.83
   1  -1  -3   10.33    0.44
   1   1   3    9.96    0.47
   1   1   3    9.61    0.54
  -1   1  -3   10.71    0.51
  -1  -1   3   10.54    0.52
   1  -1  -3   10.73    0.53
  -1  -1   3    9.61    0.47
  -1   1  -3   10.14    0.54
  -1   1   3   10.52    0.45
   1   1  -3   10.00    0.50
   1  -1   3   10.61    0.55
   1  -1   3    9.02    0.49
   1   1  -3    9.85    0.47
  -1   1   3    9.35    0.51
  -1  -1  -3   10.05    0.53
  -1  -1  -3   10.53    0.47
   1   1   4   11.13    0.60
  -1   1  -4   11.80    0.68
  -1  -1   4   11.69    0.63
   1   1   4   12.52    0.72
  -1  -1   4   12.23    0.67
  -1   1  -4   11.25    0.62
   1  -1   4   11.47    0.64
  -1  -1  -4   10.83    0.67
   1   1  -4   11.04    0.65
   1  -1   4   12.67    0.71
   1   1  -4   11.11    0.63
  -1   1   4   12.27    0.67
   1   1   5    0.88    0.35
  -1   1  -5    0.77    0.31
   1  -1   5    0.70    0.34
  -1   1   5    1.05    0.44
  -1   2   0  497.03    7.93
  -1   2   0  502.70    8.07
   1   2   0  496.95    7.90
   1   2   0  515.90    8.01
   1   2   1  785.22   12.44
  -1   2  -1  803.21   12.35
   1   2   1  788.06   12.15
  -1   2  -1  807.67   12.55
   1   2  -1  793.97   12.03
  -1   2   1  798.44   12.03
  -1  -2  -1  791.81   12.17
  -1   2   1  789.67   12.27
   1   2  -1  764.34   12.18
   1   2   2   41.03    1.03
  -1   2  -2   42.42    1.02
   1   2   2   41.20    0.90
  -1   2  -2   40.30    0.99
  -1   2   2   40.42    0.98
   1   2  -2   41.70    0.95
  -1   2   2   40.94    0.82
  -1  -2  -2   38.39    1.01
   1   2  -2   40.64    0.96
  -1   2  -3    8.66    0.47
   1   2   3    7.58    0.49
   1   2   3    8.34    0.41
  -1  -2   3    8.14    0.46
  -1   2  -3    8.64    0.49
  -1   2   3    8.33    0.38
   1   2  -3    8.86    0.45
   1  -2   3    8.40    0.48
  -1  -2  -3    6.89    0.48
   1   2  -3    8.65    0.47
  -1   2   3    7.90    0.47
  -1  -2   4    0.73    0.27
  -1   2  -4    1.07    0.26
  -1  -2   4    1.15    0.28
  -1   2  -4    0.90    0.27
   1   2   4    0.89    0.30
  -1   2   4    0.82    0.28
   1   2  -4    1.06    0.24
   1   2  -4    1.16    0.27
  -1  -2  -4    0.67    0.27
   1  -2   4    0.60    0.25
   1  -2   4    1.08    0.27
  -1   2  -5    3.93    0.56
   1   2   5    4.72    0.62
  -1   2   5    5.48    0.64
   1  -2   5    5.28    0.63
  -1   3   0  792.55   12.50
   1   3   0  816.98   12.91
  -1   3   0  822.06   13.01
   1   3   0  826.78   12.83
   1   3   1   35.35    0.79
   1   3   1   34.63    0.69
  -1   3  -1   34.29    0.78
  -1   3  -1   32.76    0.77
   1   3  -1   33.55    0.71
   1   3  -1   33.86    0.76
  -1   3   1   35.45    0.59
  -1   3   1   34.26    0.77
  -1   3  -2   32.47    0.87
   1   3   2   32.00    0.74
  -1   3  -2   32.09    0.87
   1   3   2   31.05    0.88
  -1   3   2   30.95    0.85
   1   3  -2   31.56    0.80
   1   3  -2   30.35    0.82
  -1  -3  -2   31.66    0.89
  -1   3   2   30.65    0.65
  -1   3  -3   24.84    0.87
  -1   3  -3   23.07    0.83
   1   3   3   24.78    0.73
   1   3   3   24.62    0.90
   1   3  -3   23.13    0.80
  -1   3   3   24.30    0.85
  -1  -3  -3   23.87    0.89
  -1   3   3   24.50    0.66
   1   3  -3   23.75    0.80
   1  -3   3   24.64    0.87
  -1  -3   4    2.97    0.41
  -1  -3   4    2.46    0.38
  -1   3  -4    3.05    0.43
  -1   3  -4    3.75    0.46
   1   3   4    3.21    0.46
   1   3  -4    2.42    0.36
   1  -3   4    3.50    0.46
   1  -3   4    2.65    0.42
  -1   3   4    2.89    0.42
   1   3  -4    2.20    0.35
   1   3   5   -0.04    0.24
  -1   3  -5    0.31    0.28
  -1   3   5    0.41    0.29
   1  -3   5    0.08    0.28
   1   4   0  215.23    3.44
  -1   4   0  217.94    3.41
   1   4   0  218.69    3.46
  -1   4   0  214.38    3.51
  -1   4  -1   85.61    1.62
   1   4   1   87.82    1.63
   1   4   1   86.13    1.50
  -1   4  -1   85.06    1.62
   1   4  -1   86.68    1.61
  -1   4   1   87.23    1.40
   1   4  -1   85.39    1.54
  -1   4   1   87.08    1.62
  -1   4  -2   55.24    1.29
   1   4   2   54.46    1.09
   1   4   2   51.08    1.27
  -1   4  -2   54.98    1.26
   1   4  -2   56.94    1.20
  -1   4   2   54.02    0.98
   1   4  -2   54.44    1.25
  -1   4   2   53.86    1.26
  -1   4  -3   14.88    0.67
   1   4   3   15.83    0.55
   1   4   3   16.40    0.73
  -1   4  -3   14.77    0.67
  -1   4   3   15.60    0.69
   1   4  -3   15.25    0.63
   1   4  -3   16.61    0.69
  -1   4  -4    0.57    0.23
  -1  -4   4    0.41    0.23
  -1  -4   4    0.22    0.22
  -1   4  -4    0.39    0.23
   1   4   4    0.59    0.27
  -1   4   4    0.69    0.25
   1  -4   4    0.54    0.25
   1   4  -4    0.71    0.22
   1   4  -4    0.81    0.25
   1  -4   4    0.18    0.23
   1   4   5    0.43    0.31
   1  -4   5    0.52    0.34
  -1   4   5    0.49    0.33
   1   5   0  107.48    1.89
  -1   5   0  107.68    1.97
  -1   5   0  108.93    1.86
   1   5   0  107.66    1.92
  -1   5  -1   40.38    0.94
   1   5   1   40.60    0.95
  -1   5  -1   39.28    0.94
   1   5   1   39.89    0.83
   1   5  -1   38.67    0.88
  -1   5   1   37.69    0.94
   1   5  -1   39.43    0.93
  -1   5   1   40.70    0.75
   1   5   2   22.40    0.76
  -1   5  -2   22.01    0.73
  -1   5  -2   21.97    0.75
   1   5   2   22.20    0.59
  -1   5   2   22.26    0.50
   1   5  -2   22.48    0.67
   1   5  -2   23.05    0.74
  -1   5   2   23.83    0.76
   1   5   3    5.00    0.31
   1   5   3    4.56    0.47
  -1   5  -3    4.71    0.39
  -1   5  -3    4.63    0.40
   1   5  -3    4.63    0.39
   1   5  -3    5.05    0.37
  -1   5   3    5.82    0.44
  -1   5  -4    0.31    0.20
  -1   5  -4    0.82    0.29
   1   5   4    0.24    0.23
   1   5  -4    0.72    0.24
  -1   5   4    0.54    0.26
   1  -5   4    0.75    0.28
   1   5   5    0.46    0.32
  -1   5  -5    0.45    0.26
  -1   5   5    0.13    0.30
   1  -5   5    0.03    0.33
   1   6   0    8.08    0.35
   1   6   0    7.90    0.33
  -1   6   0    7.87    0.38
  -1   6   0    7.47    0.31
  -1   6  -1  104.93    2.00
   1   6   1  102.06    1.98
   1   6   1  102.43    1.83
  -1   6  -1  101.67    1.97
  -1   6   1  104.67    1.75
   1   6  -1  103.42    1.92
   1   6  -1  102.85    1.97
  -1   6   1  104.49    2.01
   1   6   2    4.19    0.24
  -1   6  -2    3.56    0.29
  -1   6  -2    3.44    0.36
   1   6   2    3.08    0.34
  -1   6   2    3.16    0.34
   1   6  -2    3.70    0.27
   1   6  -2    4.99    0.35
  -1   6   2    3.61    0.18
  -1   6  -3   40.80    1.24
   1   6   3   41.30    1.29
  -1   6  -3   44.59    1.31
   1   6  -3   42.29    1.27
  -1   6   3   42.22    1.27
   1   6  -3   43.66    1.19
  -1   6  -4    0.48    0.24
   1   6   4    0.01    0.22
  -1   6  -4   -0.04    0.19
  -1   6   4    0.20    0.22
   1   6  -4    0.38    0.22
   1  -6   4    0.27    0.26
   1   6   5    0.73    0.37
  -1   6  -5    1.58    0.40
  -1  -6   5    0.50    0.41
  -1   6   5    0.50    0.34
   1  -6   5    0.65    0.36
  -1   7   0  309.51    5.12
   1   7   0  313.49    4.99
   1   7   0  304.84    5.03
  -1   7   0  309.70    4.95
  -1   7  -1   19.63    0.68
   1   7   1   20.67    0.69
  -1   7  -1   19.73    0.66
   1   7   1   20.78    0.58
   1   7  -1   20.34    0.67
  -1   7   1   20.13    0.52
  -1   7   1   19.50    0.68
   1   7  -1   20.47    0.65
   1   7   2   79.33    1.80
   1   7   2   78.02    1.50
  -1   7  -2   79.03    1.75
  -1   7  -2   77.86    1.78
  -1   7   2   74.77    1.75
  -1   7   2   80.71    1.41
   1   7  -2   79.47    1.67
   1   7  -2   78.07    1.77
   1   7   3    9.12    0.59
  -1   7  -3    9.69    0.60
  -1   7  -3    8.53    0.54
   1   7  -3    9.06    0.51
   1   7  -3    9.07    0.57
  -1   7   3    9.17    0.58
  -1   7  -4    7.51    0.61
  -1   7  -4    6.97    0.59
   1   7   4    7.82    0.64
   1  -7   4    7.46    0.64
  -1   7   4    7.19    0.61
   1   7  -4    7.13    0.58
   1   7   5    0.15    0.33
  -1  -7   5    0.29    0.33
  -1   7  -5    0.02    0.27
   1   7  -5    0.20    0.26
   1  -7   5    0.17    0.37
  -1   7   5    0.67    0.38
  -1   8   0   29.76    0.90
  -1   8   0   28.67    0.77
   1   8   0   27.82    0.79
   1   8   0   29.54    0.85
   1   8   1   74.09    1.47
   1   8   1   74.77    1.65
  -1   8  -1   72.68    1.64
  -1   8  -1   71.51    1.59
  -1   8   1   72.42    1.65
   1   8  -1   73.51    1.59
   1   8  -1   71.23    1.59
  -1   8   1   72.54    1.39
  -1   8  -2   27.15    0.93
   1   8   2   25.77    0.71
   1   8   2   27.12    0.94
  -1   8  -2   26.94    0.91
   1   8  -2   25.67    0.91
  -1   8   2   26.88    0.93
   1   8  -2   25.51    0.83
  -1   8  -3    0.90    0.26
   1   8   3    1.77    0.36
  -1   8  -3    0.61    0.24
   1   8  -3    0.63    0.20
   1   8  -3    1.08    0.28
  -1   8   3    1.01    0.28
   1   8   4    0.94    0.30
  -1   8  -4    0.99    0.32
  -1   8  -4    0.72    0.28
   1  -8   4    1.04    0.37
   1   8  -4    1.17    0.32
  -1   8   4    1.33    0.35
   1   9   0    2.24    0.30
   1   9   0    1.81    0.25
  -1   9   0    1.51    0.21
  -1   9   0    2.35    0.33
   1   9   1    4.46    0.29
  -1   9  -1    4.10    0.42
  -1   9  -1    4.49    0.35
   1   9   1    4.56    0.38
  -1   9   1    4.55    0.27
   1   9  -1    3.85    0.34
   1   9  -1    3.76    0.32
  -1   9   1    4.39    0.39
  -1   9  -2    1.41    0.27
  -1   9  -2    1.14    0.26
   1   9   2    1.03    0.18
   1   9   2    1.31    0.29
   1   9  -2    1.07    0.26
   1   9  -2    1.18    0.23
  -1   9   2    1.86    0.33
  -1   9  -3    2.06    0.38
   1   9   3    1.31    0.32
  -1   9  -3    1.79    0.33
   1   9  -3    1.75    0.30
   1   9  -3    2.28    0.39
  -1   9   3    2.07    0.37
   1   9   4    0.10    0.25
  -1   9  -4    0.20    0.25
  -1   9   4    0.36    0.28
   1   9  -4    0.01    0.20
   1  10   0    2.25    0.29
  -1  10   0    1.80    0.25
   1  10   0    2.48    0.34
  -1  10   0    2.04    0.34
   1  10   1   66.77    1.64
  -1  10  -1   65.04    1.58
   1  10   1   68.15    1.45
  -1  10  -1   64.10    1.64
   1  10  -1   65.59    1.60
  -1  10   1   65.96    1.38
  -1  10   1   65.52    1.65
   1  10  -1   64.33    1.58
  -1  10  -2   25.52    0.98
   1  10   2   24.32    0.97
  -1  10  -2   25.20    0.95
   1  10  -2   27.09    0.92
  -1  10   2   26.06    1.00
   1  10  -2   26.30    0.98
  -1  10  -3    1.71    0.33
   1  10   3    1.34    0.34
  -1  10  -3    1.18    0.31
   1  10  -3    1.72    0.36
  -1  10   3    1.32    0.35
   1  10   4    1.37    0.40
  -1  10  -4    1.18    0.36
   1  10  -4    0.93    0.33
  -1  10   4    1.19    0.41
   1  11   0    1.44    0.31
  -1  11   0    1.46    0.25
   1  11   0    0.86    0.21
  -1  11   0    1.60    0.34
   1  11   1   21.84    0.90
  -1  11  -1   24.55    0.94
  -1  11  -1   24.48    0.89
   1  11   1   23.02    0.76
  -1  11   1   22.84    0.72
  -1  11   1   24.02    0.94
   1  11  -1   23.91    0.88
   1  11  -1   22.75    0.88
  -1  11  -2   28.20    1.06
  -1  11  -2   27.39    1.03
   1  11   2   28.46    1.09
   1  11  -2   27.15    1.05
   1  11  -2   27.81    0.98
  -1  11   2   27.51    1.07
  -1  11  -3    3.36    0.51
  -1  11  -3    3.92    0.49
   1  11   3    3.15    0.50
   1  11  -3    3.18    0.50
  -1  11   3    2.94    0.49
  -1  11  -4    2.86    0.51
   1  11   4    2.84    0.55
   1  11  -4    2.43    0.50
  -1  11   4    2.90    0.56
  -1  12   0    4.49    0.36
  -1  12   0    4.53    0.53
   1  12   0    5.33    0.54
   1  12   0    4.87    0.39
  -1  12  -1   14.58    0.70
  -1  12  -1   12.53    0.70
   1  12   1   14.65    0.75
   1  12   1   14.59    0.61
  -1  12   1   14.37    0.74
  -1  12   1   13.87    0.57
   1  12  -1   14.58    0.72
   1  12  -1   15.28    0.72
  -1  12  -2    6.10    0.53
   1  12   2    8.32    0.63
  -1  12  -2    6.13    0.53
   1  12  -2    6.62    0.55
  -1  12   2    6.31    0.54
   1  12  -2    6.43    0.49
  -1  12  -3    8.18    0.67
   1  12   3    7.82    0.65
  -1  12  -3    8.62    0.65
  -1  12   3    9.64    0.74
   1  12  -3    8.20    0.67
  -1  12  -4    0.45    0.30
   1  12   4    0.60    0.37
   1  12  -4    0.14    0.25
  -1  12   4    0.11    0.33
   1  13   0   20.18    0.91
   1  13   0   18.53    0.78
  -1  13   0   21.54    0.96
  -1  13   0   19.35    0.77
  -1  13  -1    6.48    0.50
  -1  13  -1    6.82    0.56
   1  13   1    6.14    0.51
   1  13   1    6.55    0.45
   1  13  -1    6.85    0.51
  -1  13   1    6.01    0.63
   1  13  -1    7.10    0.54
  -1  13  -2    1.34    0.34
  -1  13  -2    1.37    0.31
   1  13   2    1.29    0.37
  -1  13   2    1.08    0.33
   1  13  -2    1.23    0.28
   1  13  -2    1.53    0.35
   1  13   3    4.20    0.62
  -1  13  -3    4.68    0.63
  -1  13  -3    3.69    0.52
  -1  13   3    4.04    0.61
   1  13  -3    3.92    0.56
  -1  14   0    1.02    0.27
  -1  14   0    0.97    0.32
   1  14   0    1.20    0.35
   1  14   0    1.81    0.33
   1  14   1   -0.21    0.19
  -1  14  -1    0.20    0.19
  -1  14  -1   -0.01    0.19
   1  14   1    0.30    0.22
  -1  14   1   -0.10    0.23
   1  14  -1    0.06    0.17
   1  14  -1   -0.05    0.18
   1  14   2    0.40    0.30
  -1  14  -2    0.71    0.29
  -1  14  -2    0.93    0.27
  -1  14   2    0.64    0.33
   1  14  -2    0.76    0.25
   1  14  -2    0.53    0.27
   1  14   3    2.58    0.53
  -1  14  -3    2.25    0.47
   1  14  -3    2.11    0.47
  -1  14   3    1.92    0.50
  -1  15   0   11.80    0.67
   1  15   0   12.33    0.68
   1  15   0   12.25    0.78
  -1  15   0   10.36    0.73
  -1  15  -1    4.24    0.53
   1  15   1    3.10    0.52
  -1  15  -1    4.21    0.55
  -1  15   1    3.42    0.56
   1  15  -1    3.73    0.50
   1  15  -1    3.96    0.54
  -1  15  -2    4.97    0.62
  -1  15  -2    4.59    0.59
   1  15   2    6.03    0.71
  -1  15   2    5.21    0.70
   1  15  -2    3.32    0.53
  -1  15  -3    1.94    0.46
   1  15   3    2.03    0.51
  -1  15   3    1.68    0.52
   1  15  -3    2.01    0.49
  -1  16   0    2.13    0.45
   1  16   0    2.13    0.38
  -1  16   0    2.24    0.42
   1  16   0    2.17    0.46
   1  16   1    0.98    0.38
  -1  16  -1    1.88    0.41
  -1  16  -1    1.00    0.32
  -1  16   1    1.40    0.43
   1  16  -1    1.26    0.34
   1  16  -1    1.19    0.33
  -1  16  -2    0.32    0.29
  -1  16  -2    0.77    0.30
   1  16   2    0.35    0.33
   1  16  -2    0.08    0.24
  -1  16   2   -0.10    0.30
   1  17   0    0.15    0.25
   1  17   0    0.53    0.32
  -1  17   0    0.26    0.30
  -1  17  -1   -0.09    0.21
  -1  17  -1   -0.03    0.24
   1  17   1    0.41    0.33
  -1  17   1    0.20    0.32
   1  17  -1    0.03    0.25
   1  17  -1    0.17    0.24
   1  17   2   -0.04    0.32
  -1  17  -2    0.20    0.29
  -1  17  -2    0.36    0.27
   1  17  -2    0.36    0.30
  -1  17   2   -0.14    0.35
   1  18   0    0.40    0.32
  -1  18   0    0.47    0.33
   2   0   0  143.28    2.22
  -2   0   0  142.57    2.19
  -2   0   1  699.76   11.04
   2   0   1  693.04   10.84
  -2   0  -1  706.51   10.85
   2   0  -1  704.40   11.08
  -2   0  -1  720.66   10.71
  -2   0   2  104.53    1.90
  -2   0  -2  105.06    2.04
   2   0   2  102.67    1.95
   2   0  -2  104.63    1.90
  -2   0  -2  105.24    1.96
   2   0  -2  103.59    1.83
  -2   0   3   45.21    1.16
   2   0  -3   43.39    1.05
   2   0   3   43.14    1.16
   2   0   3   43.22    1.26
  -2   0   3   44.99    1.07
   2   0  -3   43.67    1.14
  -2   0  -3   45.92    1.17
  -2   0  -3   44.62    1.27
  -2   0   4   18.44    0.80
  -2   0  -4   18.52    0.88
   2   0   4   18.01    0.86
   2   0   4   18.73    0.80
   2   0   5    0.68    0.34
  -2   0  -5    0.56    0.30
  -2   1   0   76.56    1.27
   2  -1   0   76.32    1.27
  -2  -1   0   78.25    1.24
   2   1   0   79.12    1.24
   2   1   0   80.36    1.30
  -2   1   0   77.10    1.30
   2   1   1  968.69   14.55
  -2  -1   1  957.38   14.52
   2  -1  -1  933.64   14.30
   2   1   1  945.92   14.68
  -2   1  -1  916.18   14.28
  -2   1  -1  932.00   14.72
   2   1  -1  963.72   14.57
   2   1  -1  914.45   14.65
   2  -1   1  939.09   14.48
  -2   1   1  926.88   14.69
  -2  -1  -1  927.04   14.14
  -2  -1   2   52.92    1.11
   2   1   2   53.11    1.15
   2  -1  -2   55.19    1.02
   2   1   2   53.43    1.26
  -2   1  -2   50.71    1.18
  -2   1  -2   54.03    1.25
  -2   1   2   53.27    1.14
   2  -1   2   52.20    1.20
   2   1  -2   55.48    1.12
  -2  -1  -2   55.52    1.27
  -2   1   2   53.48    1.03
   2   1  -2   53.63    1.11
   2  -1  -3   37.68    0.91
   2   1   3   36.83    1.13
  -2   1  -3   37.53    1.14
  -2   1  -3   37.41    1.07
   2   1   3   37.48    1.03
  -2  -1   3   38.84    1.03
  -2  -1  -3   37.89    1.15
   2   1  -3   36.55    1.01
  -2   1   3   37.73    0.92
   2  -1   3   37.39    1.08
   2   1  -3   38.75    0.99
  -2   1   3   37.24    1.04
   2  -1   3   39.38    1.16
  -2  -1   4    1.24    0.30
   2   1   4    1.21    0.29
  -2   1  -4    1.19    0.28
  -2   1  -4    0.85    0.27
   2   1   4    1.04    0.28
   2  -1   4    1.11    0.29
  -2  -1  -4    1.38    0.33
   2  -1   4    0.36    0.23
  -2   1   4    1.24    0.30
   2   1  -4    1.34    0.29
   2   1   5    1.24    0.38
  -2   1  -5    1.52    0.40
  -2  -1  -5    1.44    0.39
   2  -1   5    1.30    0.38
   2   2   0    7.48    0.26
  -2   2   0    7.57    0.24
   2   2   0    7.52    0.23
  -2   2   0    7.76    0.29
  -2   2  -1  586.59    8.94
  -2   2  -1  585.13    8.92
   2   2   1  584.97    8.93
   2   2   1  581.21    8.85
   2   2  -1  577.18    8.85
   2   2  -1  583.46    8.74
  -2   2   1  581.68    8.85
  -2  -2  -1  589.97    8.94
   2   2   2   67.19    1.36
   2  -2  -2   67.37    1.19
  -2   2  -2   68.65    1.46
  -2   2  -2   70.37    1.50
   2   2   2   66.07    1.48
   2  -2   2   67.05    1.45
  -2   2   2   67.88    1.19
  -2  -2  -2   66.40    1.49
   2   2  -2   69.29    1.38
  -2   2   2   67.15    1.39
   2   2  -2   70.07    1.34
  -2   2  -3   23.63    0.88
  -2  -2   3   25.99    0.81
  -2   2  -3   23.53    0.84
   2   2   3   25.78    0.92
   2   2   3   25.64    0.79
  -2  -2  -3   24.10    0.90
  -2   2   3   24.53    0.83
  -2   2   3   25.17    0.67
   2   2  -3   25.08    0.79
   2  -2   3   24.39    0.86
   2   2  -3   24.95    0.79
   2   2   4    2.13    0.38
   2   2   4    1.93    0.38
  -2  -2   4    1.72    0.32
  -2  -2   4    1.64    0.31
  -2   2  -4    1.46    0.31
  -2   2  -4    1.96    0.39
   2   2  -4    1.56    0.30
   2  -2   4    1.86    0.33
   2   2  -4    2.10    0.36
  -2   2   4    1.69    0.35
   2  -2   4    2.22    0.39
  -2  -2  -4    1.52    0.35
   2   2   5    0.85    0.35
  -2   2  -5    0.76    0.32
   2  -2   5    1.18    0.39
   2   3   0  260.14    3.92
  -2   3   0  248.96    4.02
  -2   3   0  252.90    3.92
   2   3   0  253.48    3.97
  -2   3  -1    2.78    0.20
   2   3   1    3.45    0.19
  -2   3  -1    2.63    0.19
   2   3   1    3.49    0.21
   2   3  -1    2.92    0.15
   2   3  -1    2.69    0.18
  -2   3   1    3.84    0.21
  -2   3  -2   95.28    1.94
   2   3   2   97.60    1.96
  -2   3  -2  101.19    1.95
   2   3   2   96.88    1.78
  -2   3   2   96.12    1.57
  -2   3   2   96.44    1.87
  -2  -3  -2   95.33    1.96
   2   3  -2   94.57    1.77
   2   3  -2   95.21    1.85
   2   3   3   16.46    0.61
  -2   3  -3   17.55    0.73
   2   3   3   17.43    0.77
  -2   3  -3   18.54    0.77
  -2  -3   3   17.55    0.66
  -2  -3  -3   16.27    0.74
  -2   3   3   16.69    0.69
   2   3  -3   17.32    0.64
   2   3  -3   17.77    0.68
   2  -3   3   18.47    0.75
  -2   3  -4    7.70    0.58
  -2  -3   4    6.77    0.51
  -2   3  -4    8.05    0.58
   2   3   4    6.11    0.53
   2   3  -4    6.59    0.48
  -2   3   4    7.39    0.54
   2  -3   4    7.07    0.57
   2  -3   4    6.99    0.55
  -2   3  -5    2.04    0.46
   2   3   5    1.12    0.39
   2  -3   5    1.21    0.40
   2  -3   5    2.07    0.54
   2   4   0  451.55    6.96
   2   4   0  453.87    6.92
  -2   4   0  457.60    7.04
  -2   4   0  448.29    6.90
  -2   4  -1   93.66    1.74
   2   4   1   88.94    1.61
   2   4   1   90.53    1.71
   2   4  -1   88.96    1.68
  -2   4   1   90.65    1.70
  -2   4   1   90.42    1.41
   2   4  -1   90.87    1.57
   2   4   2  273.68    4.38
  -2   4  -2  273.81    4.59
   2   4   2  268.98    4.60
  -2   4  -2  272.65    4.59
   2   4  -2  267.68    4.51
  -2   4   2  267.55    4.52
  -2   4   2  265.54    4.10
   2   4  -2  278.09    4.40
  -2   4  -3    1.81    0.31
  -2   4  -3    2.26    0.33
   2   4   3    1.49    0.30
   2   4   3    2.31    0.27
   2   4  -3    2.53    0.32
  -2   4   3    1.97    0.30
   2  -4   3    1.68    0.30
   2   4  -3    2.42    0.29
  -2   4  -4   13.36    0.73
  -2   4  -4   13.21    0.75
   2   4   4   13.00    0.75
   2  -4   4   13.27    0.76
   2   4  -4   11.76    0.65
  -2   4   4   12.07    0.69
  -2   4  -5    1.46    0.39
   2   4   5    1.50    0.41
  -2   4  -5    1.40    0.39
  -2   4   5    1.25    0.40
   2  -4   5    1.27    0.42
   2  -4   5    1.37    0.40
   2   5   0  273.54    4.36
  -2   5   0  273.31    4.32
  -2   5   0  272.81    4.48
   2   5   0  278.36    4.40
   2   5   1  134.84    2.31
  -2   5  -1  134.95    2.45
   2   5   1  133.44    2.41
  -2   5  -1  132.16    2.41
   2   5  -1  135.09    2.29
  -2   5   1  136.02    2.43
   2   5  -1  136.94    2.41
  -2   5   1  135.78    2.12
   2   5   2   10.24    0.39
   2   5   2    9.77    0.48
  -2   5  -2    9.72    0.48
  -2   5  -2    8.94    0.47
  -2   5   2    8.93    0.23
   2   5  -2    8.95    0.38
   2   5  -2    9.54    0.45
  -2   5   2    9.68    0.47
   2   5   3   12.29    0.66
  -2   5  -3   12.35    0.64
  -2   5  -3   12.90    0.65
   2   5   3   13.98    0.53
   2   5  -3   12.70    0.56
  -2   5   3   13.30    0.64
   2  -5   3   10.47    0.62
   2   5  -3   12.71    0.62
   2   5   4    1.65    0.38
  -2   5  -4    1.86    0.36
  -2   5  -4    2.96    0.43
   2   5  -4    2.06    0.34
  -2   5   4    2.09    0.39
   2  -5   4    3.33    0.49
   2   5   5    2.91    0.54
  -2   5  -5    3.21    0.89
  -2   5  -5    3.84    0.55
  -2   5   5    2.90    0.52
   2  -5   5    3.63    0.58
   2  -5   5    2.86    0.53
   2   6   0  119.04    2.14
  -2   6   0  119.43    2.25
   2   6   0  120.11    2.15
  -2   6   0  121.27    2.08
  -2   6  -1   38.49    1.00
   2   6   1   36.82    0.95
  -2   6  -1   38.91    0.97
   2   6   1   38.26    0.87
   2   6  -1   38.73    0.89
  -2   6   1   38.06    0.99
  -2   6   1   37.65    0.74
   2   6  -1   37.63    0.95
  -2   6  -2    6.50    0.40
  -2   6  -2    5.34    0.37
   2   6   2    5.31    0.30
   2   6   2    5.71    0.40
   2   6  -2    5.44    0.31
  -2   6   2    5.13    0.37
   2   6  -2    6.10    0.38
   2   6   3    5.55    0.35
  -2   6  -3    4.88    0.42
  -2   6  -3    5.42    0.46
   2   6   3    5.94    0.49
   2   6  -3    5.10    0.42
   2   6  -3    4.76    0.35
  -2   6   3    6.05    0.46
   2   6   4    2.36    0.45
  -2   6  -4    1.85    0.37
  -2   6  -4    2.15    0.40
   2  -6   4    1.88    0.39
  -2   6   4    1.97    0.39
   2   6  -4    2.27    0.37
   2   6   5    0.18    0.29
  -2   6  -5    0.24    0.25
  -2   6   5   -0.22    0.27
   2  -6   5    0.10    0.31
  -2   7   0  109.28    2.15
   2   7   0  106.01    2.02
  -2   7   0  109.74    1.96
   2   7   0  107.93    2.03
   2   7   1   31.13    0.89
  -2   7  -1   31.70    0.89
   2   7   1   32.56    0.81
  -2   7  -1   31.96    0.94
   2   7  -1   31.99    0.83
   2   7  -1   31.31    0.88
  -2   7   1   32.65    0.93
  -2   7   1   31.85    0.69
  -2   7  -2   37.50    1.10
  -2   7  -2   36.43    1.08
   2   7   2   34.89    1.07
   2   7   2   36.45    0.90
   2   7  -2   36.70    0.95
  -2   7   2   34.29    1.06
   2   7  -2   38.22    1.08
  -2   7  -3    0.20    0.16
   2   7   3    0.18    0.20
  -2   7  -3    0.03    0.15
   2   7  -3    0.26    0.15
  -2   7   3    0.51    0.22
   2   7  -3    0.23    0.18
   2   7   4    2.59    0.46
  -2   7  -4    2.31    0.42
  -2   7  -4    1.59    0.37
   2   7  -4    1.97    0.38
  -2   7   4    2.54    0.43
   2  -7   4    2.06    0.43
  -2  -7   5    0.11    0.62
   2   7   5    0.31    0.34
  -2   7  -5    0.67    0.31
   2  -7   5   -0.14    0.33
  -2   7   5    0.26    0.37
   2   8   0   10.62    0.46
   2   8   0   10.82    0.47
  -2   8   0    9.78    0.41
  -2   8   0   10.69    0.53
  -2   8  -1    4.22    0.33
   2   8   1    3.82    0.28
  -2   8  -1    3.16    0.33
   2   8   1    4.05    0.33
   2   8  -1    4.45    0.33
   2   8  -1    3.80    0.31
  -2   8   1    4.17    0.23
  -2   8   1    4.58    0.37
  -2   8  -2   30.13    1.00
   2   8   2   29.19    0.99
   2   8   2   30.83    0.82
  -2   8  -2   31.25    1.03
   2   8  -2   30.88    0.89
  -2   8   2   30.05    1.01
   2   8  -2   28.76    0.97
  -2   8  -3    2.12    0.38
   2   8   3    1.58    0.34
  -2   8  -3    1.88    0.35
  -2   8   3    3.33    0.45
   2   8  -3    2.52    0.39
  -2   8  -4    4.61    0.57
   2   8   4    5.01    0.62
  -2   8  -4    3.84    0.54
  -2   8   4    4.46    0.59
   2  -8   4    4.62    0.61
   2   8  -4    3.58    0.51
  -2   9   0   95.56    1.87
   2   9   0   95.14    1.97
  -2   9   0   96.75    2.09
   2   9   0   96.20    1.94
  -2   9  -1   59.38    1.43
   2   9   1   58.80    1.33
   2   9   1   57.97    1.45
  -2   9  -1   58.23    1.49
  -2   9   1   56.63    1.19
   2   9  -1   60.38    1.40
   2   9  -1   61.03    1.45
  -2   9   1   58.08    1.48
   2   9   2    9.15    0.43
   2   9   2    7.20    0.50
  -2   9  -2    7.85    0.52
  -2   9  -2    7.65    0.51
   2   9  -2    8.18    0.45
  -2   9   2    7.98    0.51
   2   9  -2    7.15    0.49
   2   9   3    5.99    0.63
  -2   9  -3    6.43    0.54
  -2   9  -3    5.14    0.46
  -2   9   3    5.94    0.53
   2   9  -3    6.55    0.53
  -2   9  -4    1.79    0.41
  -2   9  -4    1.22    0.33
   2   9   4    1.17    0.38
  -2   9   4    0.69    0.31
   2  -9   4    1.44    0.43
   2   9  -4    1.29    0.36
   2  10   0  140.77    2.76
  -2  10   0  142.92    2.88
   2  10   0  140.63    2.69
  -2  10   0  142.70    2.63
  -2  10  -1    5.79    0.47
   2  10   1    6.84    0.39
  -2  10  -1    5.53    0.41
   2  10   1    6.54    0.47
  -2  10   1    6.40    0.33
   2  10  -1    5.97    0.42
  -2  10   1    6.57    0.49
   2  10  -1    5.53    0.42
   2  10   2   20.81    0.89
  -2  10  -2   22.08    0.90
  -2  10  -2   21.13    0.89
   2  10   2   21.57    0.71
   2  10  -2   21.40    0.79
  -2  10   2   20.81    0.89
   2  10  -2   19.54    0.84
  -2  10  -3    1.25    0.33
   2  10   3    1.17    0.30
  -2  10  -3    1.59    0.35
  -2  10   3    1.37    0.35
   2  10  -3    1.52    0.34
   2  10   4    1.49    0.41
  -2  10  -4    1.69    0.41
  -2  10  -4    1.66    0.40
   2  10  -4    1.67    0.41
  -2  10   4    1.94    0.46
   2 -10   4    1.72    0.43
  -2  11   0   46.73    1.20
   2  11   0   45.56    1.24
   2  11   0   46.39    1.32
  -2  11   0   46.02    1.39
  -2  11  -1    4.63    0.40
  -2  11  -1    4.49    0.49
   2  11   1    4.88    0.50
   2  11   1    3.97    0.35
   2  11  -1    4.48    0.39
  -2  11   1    5.45    0.48
  -2  11   1    4.36    0.31
   2  11  -1    4.64    0.47
   2  11   2    5.07    0.56
  -2  11  -2    4.23    0.50
  -2  11  -2    4.87    0.53
  -2  11   2    4.79    0.55
   2  11  -2    4.50    0.38
   2  11  -2    4.13    0.48
   2  11   3    1.42    0.38
  -2  11  -3    1.45    0.37
  -2  11  -3    1.40    0.34
  -2  11   3    1.36    0.38
   2  11  -3    1.73    0.37
  -2  11  -4    0.29    0.27
   2  11   4    0.55    0.28
   2 -11   4    0.41    0.35
   2  11  -4    0.68    0.31
  -2  11   4    0.54    0.35
   2  12   0    1.30    0.30
   2  12   0    0.89    0.23
  -2  12   0    1.25    0.32
  -2  12   0    1.15    0.23
  -2  12  -1   30.14    1.05
   2  12   1   30.38    0.95
   2  12   1   30.56    1.10
  -2  12  -1   32.16    1.15
   2  12  -1   32.28    1.09
  -2  12   1   30.32    1.15
   2  12  -1   30.30    1.05
   2  12   2    5.49    0.59
  -2  12  -2    5.58    0.50
  -2  12  -2    5.00    0.56
   2  12  -2    5.04    0.42
   2  12  -2    5.56    0.57
  -2  12   2    4.97    0.59
  -2  12  -3    0.15    0.19
  -2  12  -3    0.14    0.24
   2  12   3    0.35    0.24
  -2  12   3    0.11    0.27
   2  12  -3    0.03    0.23
  -2  12  -4    0.37    0.31
   2  12   4    0.29    0.36
   2  12  -4    0.28    0.29
  -2  12   4   -0.04    0.33
   2  13   0    1.20    0.31
   2  13   0    0.91    0.24
  -2  13   0    1.02    0.25
  -2  13   0    1.58    0.36
   2  13   1   26.77    1.05
  -2  13  -1   26.20    1.00
   2  13   1   25.72    0.90
  -2  13  -1   25.29    1.06
   2  13  -1   24.74    0.99
  -2  13   1   26.30    1.09
   2  13  -1   25.36    0.99
   2  13   2    2.66    0.48
  -2  13  -2    2.80    0.45
  -2  13  -2    4.01    0.52
   2  13  -2    2.02    0.39
  -2  13   2    3.12    0.51
  -2  13  -3    2.71    0.51
  -2  13  -3    1.80    0.38
   2  13   3    2.86    0.55
  -2  13   3    2.47    0.51
   2  13  -3    2.30    0.46
  -2  14   0    0.98    0.34
   2  14   0    0.97    0.31
  -2  14   0    1.21    0.27
   2  14   0    1.40    0.29
  -2  14  -1    1.30    0.32
   2  14   1    1.28    0.28
  -2  14  -1    1.24    0.30
   2  14   1    1.57    0.35
  -2  14   1    1.20    0.34
   2  14  -1    0.76    0.29
   2  14  -1    1.06    0.28
  -2  14  -2    1.26    0.34
  -2  14  -2    1.26    0.35
   2  14   2    1.83    0.43
  -2  14   2    0.87    0.36
   2  14  -2    0.80    0.31
  -2  14  -3    1.94    0.45
   2  14   3    3.41    0.60
  -2  14  -3    3.98    0.57
  -2  14   3    2.38    0.53
   2  14  -3    2.70    0.51
  -2  15   0   -0.24    0.20
  -2  15   0    0.01    0.18
   2  15   0   -0.06    0.17
   2  15   0   -0.34    0.18
  -2  15  -1    4.14    0.51
  -2  15  -1    4.09    0.57
   2  15   1    3.89    0.56
   2  15  -1    4.23    0.53
   2  15  -1    3.61    0.49
  -2  15   1    3.96    0.61
   2  15   2    0.58    0.32
  -2  15  -2    0.58    0.30
  -2  15  -2    0.57    0.29
   2  15  -2    0.19    0.23
  -2  15   2    0.94    0.39
   2  15   3    3.14    0.60
  -2  15  -3    2.39    0.51
   2  15  -3    3.36    0.59
  -2  15   3    3.39    0.63
   2  16   0   -0.06    0.22
  -2  16   0    0.34    0.30
   2  16   0   -0.01    0.21
   2  16   1    0.38    0.32
  -2  16  -1    0.10    0.23
  -2  16  -1    0.49    0.27
   2  16  -1    0.09    0.23
  -2  16   1    0.66    0.37
   2  16  -1    0.00    0.20
  -2  16  -2    0.32    0.29
   2  16   2    0.32    0.31
  -2  16  -2    0.22    0.22
   2  16  -2    0.16    0.25
  -2  16   2    0.22    0.36
   2  17   0    0.39    0.32
   2  17   0    0.66    0.28
  -2  17   0    0.51    0.33
  -2  17  -1    1.25    0.39
   2  17   1    0.50    0.38
  -2  17  -1    1.13    0.35
   2  17  -1    1.31    0.36
  -2  17   1    0.99    0.43
   2  18   0    2.30    0.47
   2  18   0    1.85    0.46
  -2  18   0    1.73    0.49
  -3   0   0   -0.40    0.03
   3   0   0   -0.39    0.03
  -3   0  -1   -0.22    0.05
   3   0  -1   -0.21    0.03
  -3   0   1   -0.12    0.04
   3   0   1   -0.30    0.05
  -3   0  -2    0.10    0.13
   3   0  -3    0.29    0.12
   3   0   3    0.02    0.16
  -3   0  -3    0.13    0.14
  -3   0   3    0.12    0.14
  -3   0   3   -0.18    0.11
  -3   0  -3   -0.18    0.12
   3   0   3   -0.10    0.13
   3   0   4    0.36    0.23
  -3   0   4    0.09    0.16
   3   0   4   -0.15    0.17
  -3   0  -4    0.27    0.22
  -3   0  -5   -0.05    0.23
   3   0   5   -0.22    0.22
   3   1   0  279.70    4.24
  -3   1   0  274.39    4.23
  -3  -1   0  262.14    4.16
   3  -1   0  281.82    4.21
  -3   1  -1  127.96    2.20
  -3  -1   1  122.82    1.93
   3   1   1  127.26    2.15
   3  -1  -1  126.61    1.95
  -3   1  -1  128.49    2.18
  -3  -1  -1  126.55    2.19
   3   1  -1  122.48    2.05
  -3   1   1  121.80    2.03
   3  -1   1  123.94    2.16
   3  -1  -2  176.89    2.92
  -3   1  -2  184.41    3.29
   3   1   2  182.93    3.16
  -3  -1   2  181.43    3.01
   3   1   2  182.79    3.27
  -3   1  -2  184.12    3.21
  -3   1   2  186.92    3.08
   3   1  -2  183.11    3.04
   3  -1   2  188.10    3.22
  -3  -1  -2  181.04    3.27
   3   1  -2  184.67    3.02
  -3   1  -3    6.71    0.48
   3  -1  -3    7.86    0.35
   3   1   3    7.75    0.45
  -3   1  -3    8.03    0.48
  -3  -1   3    7.49    0.42
   3   1   3    8.23    0.54
   3   1  -3    7.49    0.41
   3  -1   3    7.04    0.50
  -3  -1  -3    7.31    0.48
  -3   1   3    6.95    0.41
   3   1  -3    7.68    0.39
   3  -1   3    7.11    0.46
  -3   1   3    7.28    0.36
  -3   1  -4    5.02    0.52
  -3   1  -4    6.26    0.55
   3   1   4    4.73    0.49
   3   1   4    4.95    0.58
   3  -1   4    4.55    0.50
  -3   1   4    5.95    0.46
  -3  -1  -4    4.49    0.54
   3  -1   4    4.72    0.56
   3   1   5    0.04    0.26
  -3   1  -5   -0.02    0.23
  -3  -1  -5    0.26    0.25
   3  -1   5    0.24    0.30
  -3   2   0   40.90    0.78
   3   2   0   42.17    0.83
  -3   2   0   41.68    0.84
   3  -2   0   41.68    0.78
   3   2   0   41.26    0.74
   3  -2  -1   68.82    1.04
   3   2   1   69.65    1.35
   3   2   1   67.42    1.29
  -3   2  -1   67.87    1.35
  -3   2  -1   71.20    1.35
  -3  -2  -1   67.07    1.34
   3   2  -1   70.07    1.27
   3   2  -1   69.18    1.10
   3  -2   1   68.07    1.34
  -3   2   1   66.50    1.25
  -3   2  -2    4.52    0.32
   3   2   2    4.65    0.29
  -3   2  -2    4.75    0.34
   3  -2  -2    4.42    0.17
   3   2   2    4.01    0.31
  -3  -2   2    3.91    0.23
  -3   2   2    4.41    0.18
   3   2  -2    4.53    0.24
  -3  -2  -2    4.21    0.34
  -3   2   2    3.96    0.27
   3   2  -2    4.93    0.27
   3  -2   2    3.91    0.31
   3   2   3  131.37    2.54
  -3  -2   3  132.29    2.46
  -3   2  -3  130.54    2.73
  -3   2  -3  128.19    2.63
   3   2   3  132.60    2.74
  -3  -2  -3  134.54    2.74
  -3   2   3  130.54    2.54
   3   2  -3  133.76    2.50
   3   2  -3  134.08    2.46
   3  -2   3  132.66    2.67
   3   2   4    1.02    0.29
   3   2   4    1.19    0.29
  -3   2  -4    0.97    0.26
  -3   2  -4    1.96    0.38
  -3  -2  -4    1.06    0.31
   3  -2   4    0.90    0.28
   3  -2   4    0.29    0.25
  -3   2   4    0.98    0.27
   3   2   5    0.33    0.31
  -3   2  -5    0.97    0.36
   3  -2   5    0.88    0.36
   3  -2   5    0.56    0.36
   3   3   0  502.91    7.42
  -3   3   0  482.67    7.45
   3   3   0  493.81    7.54
   3  -3   0  470.34    7.32
  -3   3   0  466.48    7.32
   3   3   1  113.35    2.00
  -3   3  -1  117.58    2.08
   3   3   1  115.15    2.06
  -3   3  -1  116.53    2.10
   3   3  -1  116.23    1.83
  -3  -3  -1  116.31    2.08
   3   3  -1  117.99    2.03
   3  -3   1  112.67    2.07
  -3   3   1  111.18    2.00
  -3   3  -2  238.19    4.16
   3   3   2  243.46    4.02
  -3   3  -2  236.15    4.18
   3   3   2  248.99    4.21
   3   3  -2  237.54    4.03
  -3   3   2  241.52    4.05
   3  -3   2  242.87    4.18
  -3   3   2  249.06    3.66
  -3  -3  -2  244.58    4.21
   3   3  -2  248.41    3.91
  -3   3  -3   22.77    0.89
   3   3   3   25.59    0.94
  -3   3  -3   23.46    0.87
   3   3   3   23.42    0.77
  -3  -3   3   23.18    0.74
   3   3  -3   22.46    0.72
   3   3  -3   24.35    0.80
  -3  -3  -3   24.39    0.93
  -3   3   3   24.43    0.82
   3  -3   3   23.82    0.89
   3   3   4   17.48    0.89
  -3   3  -4   18.58    0.91
  -3   3  -4   20.18    0.91
  -3   3   4   19.71    0.86
   3  -3   4   20.00    0.91
  -3  -3  -4   19.49    0.95
   3  -3   4   19.52    0.94
   3   3  -4   19.09    0.80
  -3   3  -5    0.61    0.28
  -3   3  -5    0.41    0.27
   3   3   5    0.73    0.34
   3  -3   5    0.58    0.31
   3  -3   5    0.26    0.30
   3   4   0    5.92    0.28
  -3   4   0    6.49    0.25
  -3   4   0    6.59    0.32
   3   4   0    6.75    0.25
  -3   4  -1   17.40    0.58
   3   4   1   18.12    0.52
  -3   4  -1   18.46    0.57
   3  -4  -1   18.32    0.31
   3   4   1   18.46    0.56
  -3   4   1   17.20    0.55
  -3   4   1   18.11    0.31
   3   4  -1   18.50    0.55
   3   4  -1   18.33    0.43
   3   4   2   36.85    0.91
  -3   4  -2   36.65    1.03
   3   4   2   37.01    1.04
  -3   4  -2   36.55    1.04
  -3   4   2   37.68    0.97
   3  -4   2   38.59    1.06
  -3  -4  -2   38.09    1.05
   3   4  -2   38.78    0.85
   3   4  -2   37.30    0.97
  -3  -4   3    0.26    0.16
   3   4   3    0.74    0.22
   3   4   3    0.31    0.16
  -3   4  -3    0.28    0.19
  -3   4  -3    0.42    0.19
  -3  -4  -3    0.72    0.25
   3   4  -3    0.95    0.22
   3  -4   3    0.15    0.18
  -3   4   3    0.19    0.16
   3   4  -3    0.22    0.13
  -3   4  -4    4.24    0.51
  -3   4  -4    4.49    0.55
   3   4   4    4.60    0.58
  -3   4   4    3.92    0.48
   3  -4   4    3.66    0.50
   3   4  -4    3.87    0.45
   3   4   5    1.53    0.44
  -3   4  -5    0.26    0.26
  -3   4  -5    0.53    0.28
   3  -4   5    0.60    0.35
   3  -4   5    0.94    0.37
   3   5   0    3.09    0.21
  -3   5   0    3.04    0.19
   3   5   0    2.70    0.19
  -3   5   0    2.77    0.24
   3   5   1  104.08    1.92
  -3   5  -1  106.04    2.01
  -3   5  -1  108.43    2.06
   3   5   1  106.24    2.00
  -3   5   1  104.83    2.00
   3   5  -1  105.08    1.82
  -3   5   1  108.15    1.68
   3   5  -1  106.31    1.99
   3   5   2   40.70    0.99
  -3   5  -2   42.50    1.15
  -3   5  -2   42.45    1.14
   3   5   2   41.45    1.13
   3   5  -2   42.10    0.93
   3   5  -2   41.48    1.08
  -3   5   2   40.14    1.07
  -3   5  -3    0.32    0.19
   3   5   3    0.68    0.18
  -3   5  -3    1.03    0.25
   3   5   3    0.64    0.23
   3  -5   3    0.76    0.25
   3   5  -3    0.50    0.19
  -3   5   3    0.85    0.22
  -3   5  -4    4.22    0.54
  -3   5  -4    4.98    0.58
   3   5   4    5.02    0.61
   3  -5   4    4.46    0.57
   3   5  -4    4.93    0.53
  -3   5   4    4.40    0.51
   3   5   5    0.91    0.38
  -3   5  -5    1.09    0.36
  -3   5  -5    0.63    0.33
   3  -5   5    0.46    0.35
   3  -5   5    0.29    0.31
  -3   6   0  241.72    4.11
   3   6   0  241.25    3.94
  -3   6   0  242.73    3.91
   3   6   0  241.71    4.00
  -3   6  -1  281.77    4.73
  -3   6  -1  289.06    4.81
   3   6   1  290.39    4.73
   3   6   1  284.82    4.64
  -3   6   1  281.19    4.76
   3   6  -1  284.71    4.56
  -3   6   1  283.94    4.38
   3   6  -1  289.24    4.73
  -3   6  -2   42.93    1.18
  -3   6  -2   42.49    1.18
   3   6   2   42.88    1.18
   3   6   2   41.43    1.01
  -3   6   2   42.69    1.15
   3   6  -2   42.04    0.97
   3   6  -2   40.40    1.11
  -3   6  -3   16.55    0.78
   3   6   3   17.46    0.64
  -3   6  -3   15.80    0.77
   3   6   3   17.32    0.82
  -3   6   3   18.42    0.78
   3  -6   3   16.99    0.81
   3   6  -3   18.13    0.77
  -3   6  -4    3.20    0.49
   3   6   4    1.83    0.41
  -3   6  -4    1.87    0.39
  -3   6   4    2.95    0.47
   3   6  -4    2.49    0.40
   3  -6   4    2.43    0.45
  -3   6  -5    0.32    0.33
   3   6   5    0.49    0.35
  -3   6  -5    1.02    0.35
   3  -6   5    0.76    0.39
   3  -6   5    0.61    0.36
   3   7   0   14.54    0.54
  -3   7   0   15.46    0.50
  -3   7   0   14.30    0.60
   3   7   0   14.91    0.52
   3   7   1    8.74    0.39
   3   7   1    9.09    0.43
  -3   7  -1    8.15    0.45
  -3   7  -1    8.27    0.43
  -3   7   1    8.54    0.29
  -3   7   1    8.20    0.45
   3   7  -1    8.39    0.38
   3   7  -1    8.79    0.43
  -3   7  -2   14.16    0.65
   3   7   2   14.15    0.54
   3   7   2   12.41    0.61
  -3   7  -2   15.96    0.69
   3   7  -2   14.00    0.51
  -3   7   2   14.24    0.64
   3   7  -2   15.01    0.64
  -3   7  -3    1.44    0.31
   3   7   3    1.70    0.34
   3   7   3    1.52    0.25
  -3   7  -3    1.42    0.31
  -3   7   3    1.20    0.29
   3  -7   3    1.62    0.34
   3   7  -3    1.78    0.33
  -3   7  -4    3.46    0.53
   3   7   4    3.74    0.56
  -3   7  -4    2.97    0.48
   3   7  -4    3.14    0.46
  -3   7   4    3.23    0.48
   3  -7   4    3.72    0.54
   3   8   0  115.59    2.20
  -3   8   0  117.61    2.13
  -3   8   0  114.56    2.35
   3   8   0  113.20    2.21
   3   8   1   68.92    1.46
  -3   8  -1   65.86    1.61
  -3   8  -1   68.66    1.54
   3   8   1   69.98    1.56
   3   8  -1   65.55    1.53
   3   8  -1   68.38    1.45
  -3   8   1   65.92    1.58
  -3   8   1   68.72    1.27
  -3   8  -2   16.64    0.74
   3   8   2   16.76    0.74
   3   8   2   17.38    0.62
  -3   8  -2   15.62    0.73
   3   8  -2   17.77    0.74
  -3   8   2   18.51    0.76
   3   8  -2   15.28    0.58
  -3   8  -3   12.37    0.70
   3   8   3   12.03    0.69
  -3   8  -3   11.69    0.70
  -3   8   3   14.21    0.74
   3   8  -3   12.35    0.69
   3   8   4    0.84    0.31
  -3   8  -4    1.19    0.34
  -3   8  -4    0.57    0.29
   3  -8   4    0.35    0.27
  -3   8   4    0.55    0.29
   3   8  -4    0.55    0.26
  -3   9   0    0.91    0.19
   3   9   0    0.96    0.21
   3   9   0    0.72    0.18
  -3   9   0    0.85    0.25
   3   9   1   29.69    0.95
  -3   9  -1   30.64    1.01
   3   9   1   29.18    0.86
  -3   9  -1   30.28    0.94
   3   9  -1   28.26    0.87
  -3   9   1   30.32    0.73
  -3   9   1   31.37    1.02
   3   9  -1   28.60    0.93
   3   9   2   12.70    0.53
   3   9   2   12.06    0.65
  -3   9  -2   11.42    0.63
  -3   9  -2   11.49    0.64
   3   9  -2   12.55    0.54
   3   9  -2   12.23    0.62
  -3   9   2   11.18    0.64
   3   9   3    0.34    0.22
  -3   9  -3    0.16    0.19
  -3   9  -3    0.28    0.19
   3   9  -3    0.40    0.23
  -3   9   3    0.02    0.21
  -3   9  -4    0.53    0.29
   3   9   4    0.35    0.31
  -3   9  -4    0.51    0.28
  -3   9   4    0.76    0.33
   3  -9   4    0.20    0.29
   3   9  -4    0.10    0.23
  -3  10   0    0.58    0.18
   3  10   0    0.45    0.17
  -3  10   0    0.48    0.22
   3  10   0    0.66    0.22
   3  10   1   53.30    1.40
   3  10   1   51.99    1.29
  -3  10  -1   52.34    1.47
  -3  10  -1   51.44    1.36
  -3  10   1   50.08    1.44
   3  10  -1   53.26    1.39
   3  10  -1   51.73    1.31
  -3  10   1   52.30    1.15
  -3  10  -2    1.88    0.35
  -3  10  -2    1.88    0.33
   3  10   2    1.98    0.28
   3  10   2    2.52    0.39
   3  10  -2    2.57    0.37
   3  10  -2    1.99    0.31
  -3  10   2    1.88    0.36
  -3  10  -3    4.91    0.56
   3  10   3    4.86    0.57
  -3  10  -3    5.16    0.59
  -3  10   3    3.87    0.53
   3  10  -3    5.43    0.59
  -3  10  -4    0.23    0.27
  -3  10  -4   -0.02    0.22
   3  10   4   -0.08    0.25
  -3  10   4    0.11    0.28
   3  10  -4   -0.03    0.22
   3 -10   4   -0.09    0.28
   3  11   0  218.25    3.89
  -3  11   0  219.76    3.80
   3  11   0  210.31    3.91
  -3  11   0  209.57    4.08
  -3  11  -1    0.07    0.14
   3  11   1    0.45    0.16
   3  11   1    0.42    0.21
  -3  11  -1    0.22    0.19
   3  11  -1    0.25    0.17
  -3  11   1    0.12    0.21
   3  11  -1    0.46    0.18
   3  11   2    8.91    0.49
  -3  11  -2    8.54    0.59
  -3  11  -2    9.01    0.61
   3  11   2    8.69    0.61
  -3  11   2    7.58    0.57
   3  11  -2    8.70    0.59
  -3  11  -3    0.08    0.18
  -3  11  -3    0.22    0.23
   3  11   3   -0.02    0.21
   3  11  -3    0.21    0.22
  -3  11   3    0.01    0.23
   3  11   4    2.14    0.49
  -3  11  -4    1.98    0.46
  -3  11  -4    2.76    0.50
   3  11  -4    2.23    0.48
   3 -11   4    1.94    0.48
  -3  11   4    1.99    0.48
   3  12   0    5.20    0.45
  -3  12   0    5.92    0.42
  -3  12   0    5.82    0.50
   3  12   0    6.55    0.46
  -3  12  -1   14.85    0.71
  -3  12  -1   15.01    0.79
   3  12   1   15.69    0.75
   3  12   1   13.90    0.64
   3  12  -1   14.88    0.70
  -3  12   1   13.17    0.77
   3  12  -1   16.65    0.76
   3  12   2    3.40    0.48
  -3  12  -2    2.98    0.44
  -3  12  -2    3.24    0.47
  -3  12   2    3.14    0.50
   3  12  -2    2.49    0.41
  -3  12  -3    1.19    0.36
  -3  12  -3    1.33    0.34
   3  12   3    1.21    0.39
   3  12  -3    0.79    0.32
  -3  12   3    0.97    0.36
   3  12   4   -0.12    0.29
  -3  12  -4    0.06    0.25
   3 -12   4    0.24    0.32
  -3  12   4    0.05    0.35
   3  12  -4    0.07    0.27
   3  13   0    2.37    0.37
  -3  13   0    1.93    0.38
   3  13   0    1.91    0.36
  -3  13   0    2.16    0.32
  -3  13  -1    7.17    0.59
   3  13   1    7.39    0.57
  -3  13  -1    8.12    0.55
   3  13   1    5.75    0.44
   3  13  -1    7.06    0.53
   3  13  -1    7.22    0.55
  -3  13   1    7.22    0.63
  -3  13  -2    0.50    0.24
  -3  13  -2    0.31    0.22
   3  13   2    0.67    0.30
   3  13  -2    0.53    0.26
  -3  13   2    0.20    0.27
   3  13   3    0.22    0.29
  -3  13  -3    0.49    0.26
  -3  13  -3    0.43    0.27
   3  13  -3    0.23    0.27
  -3  13   3    0.63    0.37
   3  14   0    0.52    0.28
   3  14   0   -0.06    0.16
  -3  14   0    0.38    0.29
  -3  14   0    0.34    0.20
   3  14   1    1.63    0.31
  -3  14  -1    2.26    0.42
  -3  14  -1    1.15    0.30
   3  14   1    0.88    0.32
   3  14  -1    1.92    0.35
  -3  14   1    1.72    0.44
   3  14  -1    1.24    0.31
  -3  14  -2    0.59    0.27
   3  14   2    0.29    0.27
  -3  14  -2    0.84    0.28
  -3  14   2    0.75    0.37
   3  14  -2    0.30    0.24
  -3  14  -3    0.79    0.33
   3  14   3    1.11    0.37
  -3  14  -3    1.23    0.35
   3  14  -3    0.38    0.28
  -3  14   3    0.70    0.33
  -3  15   0    0.61    0.32
   3  15   0    0.80    0.26
   3  15   0    0.74    0.31
   3  15   1    0.98    0.29
   3  15   1    0.65    0.30
  -3  15  -1    1.12    0.36
  -3  15  -1    0.58    0.26
   3  15  -1    0.50    0.27
  -3  15   1    0.73    0.38
  -3  15  -2    2.78    0.48
  -3  15  -2    3.62    0.54
   3  15   2    1.78    0.46
   3  15  -2    2.71    0.49
  -3  15   2    1.98    0.49
  -3  15  -3    0.37    0.32
   3  15   3    0.00    0.32
  -3  15  -3    0.01    0.20
  -3  15   3    0.20    0.37
   3  15  -3    0.41    0.32
  -3  16   0    0.59    0.34
   3  16   0    0.02    0.22
   3  16   0    0.21    0.25
  -3  16  -1    7.00    0.77
  -3  16  -1    5.62    0.62
   3  16   1    6.70    0.76
  -3  16   1    7.06    0.81
   3  16  -1    6.56    0.69
   3  16   2    1.23    0.41
  -3  16  -2    1.76    0.46
  -3  16  -2    2.59    0.50
  -3  16   2    1.65    0.45
   3  16  -2    1.86    0.44
   3  17   0    1.91    0.40
  -3  17   0    1.53    0.47
   3  17   0    1.57    0.42
   3  17   1    3.34    0.61
  -3  17  -1    3.01    0.51
  -3  17  -1    3.58    0.60
   3  17  -1    2.99    0.51
  -3  17   1    3.14    0.61
  -3  18   0    1.97    0.51
   3  18   0    1.58    0.50
   3  18   0    1.56    0.42
   4   0   0    3.68    0.19
  -4   0   0    3.82    0.18
   4   0   1  137.27    2.37
   4   0  -1  136.14    2.21
  -4   0   1  137.76    2.15
  -4   0  -1  136.11    2.40
   4   0  -2  372.26    5.82
  -4   0  -2  374.75    6.18
  -4   0   2  383.23    5.85
   4   0   2  372.38    6.08
   4   0   3    1.03    0.25
   4   0   3    1.07    0.25
  -4   0   3    1.04    0.20
  -4   0  -3    1.12    0.27
   4   0  -3    0.94    0.16
   4   0   4   23.61    1.06
   4   0   4   24.94    0.97
  -4   0  -4   23.11    1.05
  -4   0  -5    0.05    0.27
   4   0   5    0.52    0.34
   4  -1   0    3.15    0.16
  -4   1   0    2.89    0.16
  -4  -1   0    3.18    0.14
   4   1   0    2.91    0.16
   4   1   1  100.94    1.79
  -4   1  -1   96.36    1.80
   4  -1  -1   95.99    1.58
  -4   1  -1   95.46    1.82
  -4  -1   1   99.16    1.50
   4   1  -1   95.84    1.68
   4  -1   1  101.40    1.81
  -4  -1  -1   94.67    1.80
  -4   1   1  100.20    1.65
   4   1   2    9.13    0.48
  -4  -1   2   10.02    0.34
  -4   1  -2    9.82    0.49
   4   1   2    9.69    0.45
   4  -1  -2    9.70    0.30
  -4   1  -2   10.19    0.47
   4  -1   2    9.87    0.47
  -4   1   2    9.99    0.38
  -4  -1  -2    9.17    0.47
   4   1  -2   10.69    0.38
  -4  -1   3   32.68    0.88
  -4   1  -3   34.77    1.14
   4   1   3   32.51    1.11
  -4   1  -3   33.46    1.05
   4   1   3   32.16    1.00
   4  -1   3   31.66    1.03
   4   1  -3   32.63    0.88
  -4   1   3   32.93    0.92
  -4  -1  -3   35.36    1.14
   4   1   4    0.10    0.24
  -4   1  -4   -0.06    0.14
   4   1   4    0.09    0.19
   4  -1   4    0.21    0.24
  -4  -1  -4    0.26    0.24
   4  -1   4    0.13    0.19
  -4   1  -5    1.94    0.45
   4   1   5    1.84    0.46
   4  -1   5    1.49    0.43
  -4  -1  -5    1.91    0.46
   4  -2   0  462.00    7.06
   4   2   0  474.43    7.20
  -4  -2   0  462.30    7.00
   4   2   0  460.55    7.12
  -4   2   0  458.80    7.12
  -4   2  -1   56.47    1.19
  -4   2  -1   56.30    1.21
   4   2   1   55.34    1.15
   4  -2  -1   56.01    0.92
   4   2   1   57.04    1.19
  -4  -2  -1   56.21    1.19
   4   2  -1   55.56    1.11
   4  -2   1   56.80    1.19
  -4   2   1   56.76    1.09
   4   2   2  121.88    2.40
   4  -2  -2  124.26    1.93
  -4   2  -2  123.14    2.36
   4   2   2  118.19    2.26
  -4  -2   2  120.22    2.04
  -4   2  -2  124.71    2.42
  -4   2   2  119.53    2.17
   4   2  -2  124.80    2.05
  -4  -2  -2  121.47    2.39
   4  -2   2  117.07    2.34
   4   2  -2  123.90    2.19
   4   2   3    3.17    0.40
   4   2   3    3.20    0.36
  -4   2  -3    2.66    0.38
  -4   2  -3    3.33    0.39
  -4  -2   3    3.47    0.28
   4  -2   3    3.33    0.40
  -4  -2  -3    3.71    0.44
  -4   2   3    4.01    0.33
   4   2  -3    2.89    0.30
   4   2  -3    3.78    0.28
   4   2   4    0.73    0.24
  -4   2  -4    0.86    0.30
   4   2   4    1.03    0.33
  -4   2  -4    0.95    0.28
   4  -2   4    0.81    0.30
   4  -2   4    0.49    0.25
  -4   2   4    1.01    0.28
  -4  -2  -4    0.75    0.30
  -4   2  -5    0.15    0.27
   4   2   5    0.17    0.28
   4  -2   5    0.14    0.29
  -4  -2  -5   -0.26    0.20
   4  -2   5    0.03    0.27
   4   3   0   17.98    0.51
   4  -3   0   17.79    0.45
  -4   3   0   17.39    0.45
  -4   3   0   17.14    0.52
   4   3   1  202.15    3.42
  -4   3  -1  206.30    3.48
   4   3   1  201.76    3.39
   4  -3  -1  206.72    3.06
  -4   3  -1  206.51    3.45
   4   3  -1  205.97    3.09
  -4   3   1  203.87    3.36
   4   3  -1  207.07    3.38
  -4  -3  -1  203.51    3.43
   4  -3   1  203.18    3.45
  -4  -3   2    5.71    0.25
  -4   3  -2    6.10    0.40
  -4   3  -2    6.99    0.41
   4   3   2    5.66    0.39
   4   3   2    5.71    0.34
  -4  -3  -2    5.72    0.39
   4  -3   2    7.43    0.42
   4   3  -2    5.89    0.32
  -4   3   2    6.12    0.34
   4   3  -2    5.93    0.25
   4   3   3   14.00    0.70
  -4   3  -3   13.16    0.66
  -4   3  -3   12.93    0.68
   4   3   3   14.28    0.62
   4  -3   3   14.00    0.69
  -4   3   3   13.59    0.59
  -4  -3  -3   12.70    0.68
   4   3  -3   13.95    0.59
  -4   3  -4    4.79    0.58
  -4   3  -4    5.57    0.60
   4   3   4    5.32    0.53
   4   3   4    3.88    0.54
  -4  -3  -4    5.05    0.60
   4  -3   4    4.55    0.57
  -4   3   4    4.47    0.48
   4  -3   4    5.14    0.58
  -4   3  -5   -0.03    0.22
   4   3   5    0.04    0.30
   4  -3   5    0.57    0.32
   4  -3   5    0.04    0.27
   4  -4   0  885.59   13.80
  -4   4   0  908.90   14.29
   4   4   0  930.10   14.18
  -4   4   0  928.70   14.32
   4   4   0  938.18   14.05
   4   4   1   30.84    0.80
   4   4   1   29.21    0.76
  -4   4  -1   30.55    0.81
   4  -4  -1   30.28    0.51
  -4   4  -1   31.24    0.85
   4   4  -1   31.00    0.79
   4   4  -1   29.99    0.58
  -4   4   1   32.60    0.80
   4  -4   1   30.85    0.82
   4   4   2   45.67    1.11
   4   4   2   47.61    1.24
  -4   4  -2   48.53    1.25
  -4   4  -2   48.28    1.26
  -4  -4  -2   48.12    1.25
   4   4  -2   48.04    0.95
  -4   4   2   47.25    1.14
   4  -4   2   49.41    1.26
   4   4  -2   48.04    1.15
   4   4   3   20.32    0.73
  -4   4  -3   20.05    0.84
   4   4   3   19.56    0.84
  -4   4  -3   18.42    0.83
  -4  -4  -3   21.02    0.89
   4   4  -3   18.46    0.72
   4  -4   3   19.21    0.84
  -4   4   3   19.71    0.75
  -4   4  -4   17.00    0.86
   4   4   4   14.90    0.87
  -4   4  -4   16.78    0.90
   4   4  -4   14.24    0.71
  -4   4   4   13.95    0.73
   4  -4   4   13.49    0.79
  -4   4  -5    0.79    0.36
   4   4   5    0.68    0.38
  -4   4  -5    0.65    0.32
   4  -4   5    1.05    0.40
   4  -4   5    0.61    0.35
  -4   5   0   32.11    0.87
   4   5   0   32.13    0.73
   4   5   0   29.83    0.79
  -4   5   0   32.91    0.74
   4  -5  -1  104.18    1.64
   4   5   1  104.43    1.99
   4   5   1  102.99    1.94
  -4   5  -1  104.69    2.07
  -4   5   1  104.04    1.64
   4   5  -1  105.56    1.99
  -4   5   1  102.15    1.98
   4   5  -1  105.52    1.76
   4   5   2   12.99    0.60
   4   5   2   12.74    0.51
  -4   5  -2   14.37    0.62
  -4   5  -2   13.45    0.61
   4   5  -2   12.94    0.55
   4  -5   2   13.45    0.61
   4   5  -2   12.35    0.40
  -4   5   2   12.34    0.54
  -4   5  -3  121.34    2.63
   4   5   3  120.49    2.66
   4   5   3  121.85    2.39
  -4   5  -3  123.09    2.68
   4  -5   3  122.35    2.66
  -4   5   3  123.76    2.51
   4   5  -3  120.07    2.50
  -4   5  -4    0.66    0.27
  -4   5  -4    0.79    0.30
   4   5   4    0.73    0.26
  -4   5   4    0.97    0.28
   4   5  -4    0.62    0.26
   4  -5   4    0.44    0.27
  -4   5  -5    0.30    0.27
   4   5   5    0.55    0.36
  -4   5  -5    0.55    0.30
   4  -5   5   -0.03    0.29
   4  -5   5    0.38    0.34
  -4   6   0    0.35    0.10
  -4   6   0    0.56    0.17
   4   6   0    0.33    0.12
   4   6   0    0.40    0.12
   4   6   1    3.90    0.27
  -4   6  -1    3.10    0.31
   4  -6  -1    3.92    0.16
   4   6   1    3.93    0.28
  -4   6  -1    3.59    0.29
  -4   6   1    3.64    0.16
   4   6  -1    3.74    0.21
  -4   6   1    4.10    0.32
   4   6  -1    3.56    0.28
   4   6   2   22.59    0.71
   4   6   2   21.58    0.79
  -4   6  -2   20.09    0.79
  -4   6  -2   20.61    0.80
   4   6  -2   22.75    0.78
  -4   6   2   21.55    0.76
   4   6  -2   20.47    0.58
   4  -6   2   22.32    0.83
   4   6   3    9.62    0.63
   4   6   3    7.85    0.45
  -4   6  -3    7.52    0.56
  -4   6  -3    8.18    0.57
  -4   6   3    7.66    0.52
   4   6  -3    9.09    0.55
   4  -6   3    8.14    0.59
   4   6   4    5.83    0.67
  -4   6  -4    7.24    0.63
  -4   6  -4    7.36    0.62
  -4   6   4    6.12    0.63
   4  -6   4    6.84    0.70
   4   6  -4    6.67    0.55
   4   6   5    0.65    0.38
  -4   6  -5    0.95    0.37
  -4   6  -5    1.01    0.40
   4  -6   5    0.48    0.40
   4  -6   5    0.44    0.36
   4   7   0    0.34    0.12
  -4   7   0   -0.07    0.12
  -4   7   0    0.10    0.08
   4   7   0    0.14    0.11
  -4   7  -1   76.27    1.67
  -4   7  -1   77.33    1.76
   4   7   1   77.68    1.66
   4   7   1   78.60    1.62
  -4   7   1   79.66    1.36
   4   7  -1   77.58    1.67
  -4   7   1   77.71    1.71
   4   7   2   20.75    0.80
  -4   7  -2   21.19    0.82
  -4   7  -2   20.89    0.82
   4   7   2   21.23    0.71
  -4   7   2   19.30    0.77
   4   7  -2   19.44    0.60
   4   7  -2   18.97    0.75
  -4   7  -3    2.46    0.40
  -4   7  -3    2.74    0.42
   4   7   3    2.78    0.43
   4   7   3    2.82    0.33
  -4   7   3    3.14    0.42
   4   7  -3    3.10    0.40
   4  -7   3    4.05    0.50
  -4   7  -4    1.02    0.33
   4   7   4    0.79    0.32
  -4   7  -4    1.02    0.35
   4   7  -4    1.09    0.31
  -4   7   4    0.70    0.30
   4  -7   4    0.94    0.32
  -4   8   0   41.44    1.20
  -4   8   0   43.95    1.03
   4   8   0   42.71    1.05
   4   8   0   42.90    1.11
   4   8   1   18.79    0.66
  -4   8  -1   17.11    0.74
  -4   8  -1   18.01    0.68
   4   8   1   17.85    0.68
  -4   8   1   18.99    0.75
  -4   8   1   18.64    0.49
   4   8  -1   18.85    0.71
  -4   8  -2    8.73    0.56
   4   8   2    8.59    0.45
  -4   8  -2    8.38    0.54
   4   8   2    8.30    0.53
   4   8  -2    8.87    0.52
  -4   8   2    8.58    0.54
  -4   8  -3    0.62    0.22
   4   8   3    0.88    0.23
  -4   8  -3    0.58    0.25
   4   8   3    0.79    0.27
  -4   8   3    0.61    0.25
   4   8  -3    0.66    0.24
   4  -8   3    0.22    0.23
  -4   8  -4    1.46    0.39
  -4   8  -4    2.39    0.46
   4   8   4    1.47    0.38
   4  -8   4    1.96    0.43
  -4   8   4    1.81    0.42
   4   8  -4    1.34    0.36
  -4   9   0   11.41    0.49
   4   9   0   12.12    0.55
  -4   9   0   11.30    0.63
   4   9   0   11.74    0.52
  -4   9  -1  160.95    3.13
  -4   9  -1  153.37    2.96
   4   9   1  160.54    2.91
   4   9   1  158.32    2.98
  -4   9   1  144.75    2.98
   4   9  -1  159.14    3.01
   4   9  -1  151.28    2.82
  -4   9   1  159.14    3.10
   4   9   2    1.66    0.32
   4   9   2    1.63    0.26
  -4   9  -2    2.18    0.36
  -4   9  -2    1.73    0.31
   4   9  -2    1.69    0.31
  -4   9   2    1.64    0.33
  -4   9  -3    1.96    0.37
   4   9   3    1.39    0.35
  -4   9  -3    1.27    0.32
   4   9  -3    2.40    0.39
  -4   9   3    2.36    0.42
   4  -9   3    1.65    0.38
  -4   9  -4    0.89    0.32
  -4   9  -4    0.86    0.32
   4   9   4    0.79    0.35
  -4   9   4    1.09    0.37
   4   9  -4    0.42    0.28
   4  -9   4    0.89    0.34
  -4  10   0    0.14    0.18
   4  10   0    0.04    0.13
  -4  10   0    0.72    0.18
   4  10   0    0.16    0.15
   4  10   1    9.03    0.50
  -4  10  -1    9.12    0.60
  -4  10  -1    9.43    0.53
   4  10   1    9.36    0.54
   4  10  -1    9.87    0.56
  -4  10   1    8.89    0.57
   4  10  -1    9.56    0.49
  -4  10  -2   32.35    1.18
   4  10   2   33.90    1.01
  -4  10  -2   31.81    1.13
   4  10   2   31.40    1.12
   4  10  -2   33.57    1.14
  -4  10   2   31.14    1.14
  -4  10  -3    0.74    0.29
   4  10   3    1.21    0.34
  -4  10  -3    1.73    0.37
   4 -10   3    1.54    0.38
   4  10  -3    1.37    0.35
  -4  10   3    0.89    0.34
  -4  10  -4    2.87    0.55
   4  10   4    2.47    0.53
  -4  10  -4    3.16    0.54
   4  10  -4    2.26    0.45
  -4  10   4    3.42    0.57
   4 -10   4    2.85    0.54
   4  11   0    0.78    0.23
  -4  11   0    0.55    0.26
   4  11   0    0.30    0.18
  -4  11   0    0.39    0.18
  -4  11  -1    0.21    0.17
   4  11   1    0.51    0.20
  -4  11  -1    0.27    0.21
   4  11   1    0.64    0.22
   4  11  -1    0.57    0.20
   4  11  -1    0.42    0.20
  -4  11   1    0.29    0.25
   4  11   2    0.06    0.17
  -4  11  -2    0.09    0.18
  -4  11  -2    0.06    0.17
   4  11   2    0.00    0.18
  -4  11   2   -0.07    0.20
   4  11  -2    0.11    0.17
   4  11   3    3.63    0.51
  -4  11  -3    4.71    0.60
  -4  11  -3    3.29    0.50
   4  11  -3    3.86    0.54
  -4  11   3    3.09    0.52
  -4  11  -4    0.20    0.26
  -4  11  -4    0.36    0.31
   4  11   4    0.17    0.30
   4  11  -4    0.28    0.26
   4 -11   4    0.48    0.34
  -4  11   4    0.03    0.31
  -4  12   0   11.91    0.73
  -4  12   0   11.59    0.57
   4  12   0   11.39    0.61
   4  12   0   11.77    0.63
   4  12   1    4.82    0.47
  -4  12  -1    4.80    0.49
  -4  12  -1    5.32    0.58
   4  12   1    5.42    0.55
   4  12  -1    4.85    0.42
   4  12  -1    4.66    0.50
  -4  12   1    5.06    0.60
  -4  12  -2    4.61    0.54
  -4  12  -2    4.65    0.56
   4  12   2    4.15    0.44
   4  12   2    5.24    0.59
   4  12  -2    5.86    0.61
  -4  12   2    4.42    0.58
   4  12   3   -0.07    0.23
  -4  12  -3    0.20    0.22
  -4  12  -3   -0.10    0.21
  -4  12   3   -0.29    0.24
   4  12  -3   -0.12    0.18
   4  13   0    1.32    0.29
  -4  13   0    1.27    0.26
   4  13   0    1.06    0.29
  -4  13   0    1.22    0.36
   4  13   1    9.08    0.57
  -4  13  -1    8.37    0.65
   4  13   1    8.03    0.60
  -4  13  -1    8.56    0.57
   4  13  -1    8.68    0.59
  -4  13   1    7.74    0.66
  -4  13  -2    0.56    0.26
  -4  13  -2    0.56    0.25
   4  13   2    0.39    0.26
   4  13  -2    0.67    0.28
  -4  13   2   -0.16    0.25
  -4  13  -3    2.86    0.50
   4  13   3    2.78    0.53
  -4  13  -3    3.02    0.51
   4  13  -3    1.94    0.44
  -4  13   3    1.67    0.45
   4  14   0   41.44    1.32
  -4  14   0   41.36    1.50
   4  14   0   40.05    1.35
  -4  14  -1    1.62    0.39
  -4  14  -1    1.09    0.30
   4  14   1    1.06    0.28
   4  14   1    1.42    0.36
   4  14  -1    1.54    0.34
  -4  14   1    0.96    0.32
  -4  14  -2    3.34    0.50
  -4  14  -2    3.43    0.53
   4  14   2    2.57    0.49
   4  14  -2    3.71    0.53
  -4  14   2    3.57    0.59
   4  14   3    0.34    0.31
  -4  14  -3    0.17    0.22
  -4  14  -3    0.52    0.32
  -4  14   3   -0.22    0.29
   4  14  -3    0.42    0.31
   4  15   0    0.13    0.19
   4  15   0   -0.11    0.20
  -4  15   0    0.08    0.26
   4  15   1    1.19    0.33
  -4  15  -1    1.39    0.34
   4  15   1    0.70    0.32
  -4  15  -1    1.50    0.40
   4  15  -1    1.43    0.35
  -4  15   1    0.41    0.33
   4  15   2    1.57    0.43
  -4  15  -2    1.64    0.39
  -4  15  -2    1.57    0.38
   4  15  -2    1.57    0.38
  -4  15   2    1.20    0.39
  -4  16   0    1.89    0.46
   4  16   0    2.54    0.48
   4  16   0    2.76    0.45
  -4  16  -1    1.00    0.32
   4  16   1    1.13    0.32
   4  16   1    0.57    0.37
  -4  16  -1    1.90    0.45
  -4  16   1    0.99    0.41
   4  16  -1    1.17    0.36
   4  16   2    1.82    0.48
  -4  16  -2    1.53    0.40
  -4  16  -2    2.09    0.45
   4  16  -2    1.81    0.44
  -4  16   2    1.80    0.51
   4  17   0    0.49    0.26
  -4  17   0   -0.15    0.27
  -4  17  -1    4.02    0.63
   4  17   1    2.82    0.55
  -4  17  -1    3.87    0.55
  -4  17   1    3.09    0.62
   4  17  -1    3.97    0.59
  -5   0   0   -0.48    0.04
   5   0   0   -0.49    0.05
  -5   0   1    0.00    0.04
   5   0   1    0.02    0.06
  -5   0  -1    0.02    0.07
   5   0  -1    0.15    0.06
   5   0  -2    0.04    0.06
  -5   0   2   -0.03    0.07
  -5   0  -2    0.08    0.11
   5   0   2   -0.03    0.10
  -5   0   3   -0.11    0.11
  -5   0  -3   -0.01    0.12
   5   0   3   -0.08    0.13
   5   0   3   -0.11    0.15
   5   0   4    0.03    0.22
  -5   0  -4    0.01    0.20
   5   0   4    0.09    0.20
  -5   0  -5   -0.21    0.25
   5   0   5   -0.12    0.25
  -5  -1   0  840.67   13.35
   5  -1   0  868.99   13.44
  -5   1   0  862.35   13.44
   5   1   0  857.81   13.37
  -5   1  -1   68.46    1.44
  -5  -1   1   72.03    1.07
   5   1   1   69.83    1.41
   5  -1  -1   69.10    1.22
   5  -1   1   70.60    1.43
  -5  -1  -1   71.79    1.44
  -5   1   1   71.88    1.26
   5   1  -1   69.82    1.31
  -5   1  -2   23.54    0.81
   5  -1  -2   24.12    0.53
   5   1   2   21.97    0.73
  -5  -1   2   22.53    0.53
   5   1   2   22.24    0.79
  -5   1  -2   24.50    0.79
  -5  -1  -2   24.50    0.82
  -5   1   2   21.89    0.59
   5   1  -2   23.08    0.62
   5  -1   2   21.53    0.75
   5   1   3    5.46    0.48
  -5   1  -3    4.66    0.50
   5   1   3    5.31    0.41
  -5  -1  -3    6.14    0.49
  -5   1   3    5.02    0.34
   5   1  -3    5.94    0.34
   5  -1   3    5.19    0.43
   5   1   4    3.05    0.49
  -5   1  -4    2.28    0.43
   5   1   4    2.61    0.40
   5  -1   4    2.89    0.44
   5  -1   4    2.14    0.43
  -5  -1  -4    2.95    0.49
  -5   1  -5    0.45    0.29
   5   1   5    0.22    0.25
   5  -1   5    0.19    0.29
  -5  -1  -5    0.08    0.29
   5  -1   5    0.32    0.31
  -5  -2   0   29.30    0.61
   5   2   0   29.57    0.71
   5   2   0   28.85    0.61
   5  -2   0   30.09    0.67
  -5   2   0   29.70    0.70
  -5   2  -1  276.11    4.58
   5   2   1  278.31    4.52
   5   2   1  284.02    4.54
  -5   2  -1  274.86    4.54
   5  -2  -1  279.79    4.24
   5  -2   1  280.76    4.55
  -5  -2  -1  276.73    4.54
  -5   2   1  274.27    4.40
   5   2  -1  276.55    4.44
  -5   2  -2    0.09    0.13
  -5   2  -2    0.35    0.14
  -5  -2   2    0.34    0.08
   5   2   2    0.55    0.17
   5   2   2    0.68    0.16
   5  -2  -2    0.42    0.06
  -5  -2  -2    0.21    0.14
   5  -2   2    0.51    0.17
   5   2  -2    0.45    0.11
  -5   2   2    0.49    0.13
   5   2   3   33.78    1.03
   5   2   3   31.78    1.13
  -5   2  -3   31.23    1.13
  -5   2  -3   31.63    1.07
  -5  -2  -3   32.67    1.14
   5  -2   3   32.87    1.09
   5   2  -3   31.97    0.91
  -5   2   3   34.20    0.94
   5   2   4    2.08    0.37
   5   2   4    2.03    0.41
  -5   2  -4    1.89    0.40
  -5  -2  -4    2.04    0.42
   5  -2   4    2.02    0.39
   5  -2   4    1.79    0.40
   5   2   5    3.40    0.58
  -5   2  -5    4.14    0.64
  -5  -2  -5    3.66    0.60
   5  -2   5    3.20    0.58
   5  -2   5    3.13    0.56
   5   3   0  125.26    2.03
   5  -3   0  123.85    2.10
  -5   3   0  121.45    2.09
   5   3   0  121.40    2.18
  -5   3   0  121.90    2.19
   5  -3  -1   18.08    0.37
   5   3   1   19.10    0.59
  -5   3  -1   17.06    0.58
  -5   3  -1   17.70    0.60
   5   3   1   19.82    0.60
  -5   3   1   19.36    0.56
   5   3  -1   18.22    0.56
   5  -3   1   18.58    0.60
  -5  -3  -1   17.15    0.57
  -5   3  -2  120.45    2.36
  -5   3  -2  117.43    2.39
  -5  -3   2  115.31    1.89
   5   3   2  117.95    2.37
   5   3   2  114.07    2.24
   5   3  -2  114.45    2.17
  -5   3   2  116.74    2.16
   5   3  -2  117.86    1.90
   5  -3   2  118.17    2.36
  -5  -3  -2  116.78    2.36
   5   3   3   18.24    0.84
   5   3   3   18.89    0.74
  -5   3  -3   16.92    0.78
  -5   3  -3   18.50    0.85
   5  -3   3   17.74    0.79
   5   3  -3   19.14    0.70
  -5   3   3   20.06    0.71
  -5  -3  -3   18.98    0.85
   5   3   4   14.65    0.73
  -5   3  -4   15.73    0.84
  -5   3  -4   15.35    0.86
   5   3   4   14.40    0.86
   5  -3   4   15.45    0.84
  -5  -3  -4   14.20    0.85
  -5   3  -5   -0.14    0.24
   5   3   5    0.07    0.32
   5  -3   5    0.58    0.35
   5  -3   5    0.48    0.34
   5   4   0    0.92    0.12
  -5   4   0    0.94    0.13
  -5   4   0    0.99    0.18
   5  -4   0    0.89    0.13
   5   4   0    1.17    0.17
  -5   4  -1  277.39    4.61
  -5   4  -1  269.42    4.53
   5  -4  -1  271.64    4.13
   5   4   1  273.46    4.50
   5   4   1  277.03    4.51
   5   4  -1  274.81    4.12
   5   4  -1  267.05    4.48
  -5  -4  -1  275.19    4.52
   5  -4   1  278.56    4.56
  -5   4   1  271.20    4.48
  -5   4  -2    7.91    0.46
   5   4   2    8.85    0.44
   5   4   2    8.80    0.48
  -5  -4   2    7.91    0.27
  -5   4  -2    8.27    0.48
  -5  -4  -2    9.23    0.50
   5   4  -2    8.29    0.41
   5  -4   2    8.51    0.49
  -5   4   2    8.87    0.43
  -5   4  -3   10.29    0.62
  -5   4  -3    9.83    0.63
   5   4   3    8.46    0.60
   5   4   3    8.32    0.50
   5  -4   3    9.90    0.62
  -5  -4  -3    8.88    0.61
   5   4  -3    8.18    0.48
  -5   4   3    9.67    0.53
   5   4   4    0.96    0.33
  -5   4  -4    1.21    0.36
  -5   4  -4    1.12    0.33
   5   4   4    0.84    0.28
  -5  -4  -4    1.36    0.35
   5  -4   4    0.95    0.33
   5   4   5    0.53    0.36
  -5   4  -5    0.51    0.32
   5  -4   5    1.01    0.40
   5  -4   5    0.26    0.32
   5   5   0   12.37    0.48
   5   5   0   12.33    0.39
   5  -5   0   12.25    0.42
  -5   5   0   12.85    0.42
  -5   5   0   12.11    0.51
   5   5   1   25.36    0.73
   5   5   1   25.11    0.73
  -5   5  -1   24.23    0.75
  -5   5  -1   23.90    0.79
   5  -5  -1   23.88    0.48
  -5   5   1   24.00    0.75
   5   5  -1   25.39    0.52
   5  -5   1   25.22    0.76
   5   5  -1   24.56    0.73
   5   5   2   20.98    0.72
  -5   5  -2   21.53    0.83
   5   5   2   21.58    0.80
  -5   5  -2   22.25    0.82
   5   5  -2   22.21    0.74
   5  -5   2   23.32    0.84
  -5   5   2   23.28    0.76
  -5   5  -3    4.99    0.53
   5   5   3    5.73    0.41
  -5   5  -3    5.15    0.56
   5   5   3    5.43    0.47
   5   5  -3    5.94    0.45
  -5   5   3    5.77    0.46
   5  -5   3    4.43    0.51
  -5   5  -4   17.41    0.96
  -5   5  -4   15.97    0.89
   5   5   4   15.50    0.92
  -5   5   4   16.29    0.81
   5  -5   4   16.94    0.91
   5   5  -4   16.26    0.80
   5   5   5   -0.15    0.30
  -5   5  -5   -0.03    0.26
  -5   5  -5   -0.15    0.22
   5  -5   5   -0.20    0.27
   5  -5   5    0.06    0.30
   5   6   0   68.50    1.36
   5   6   0   68.69    1.48
   5  -6   0   70.69    1.39
  -5   6   0   70.21    1.57
  -5   6   0   68.43    1.37
  -5   6  -1  155.58    2.82
   5   6   1  149.98    2.76
   5  -6  -1  152.15    2.41
  -5   6  -1  148.89    2.88
   5   6   1  148.64    2.75
   5   6  -1  152.46    2.51
   5  -6   1  154.78    2.82
   5   6  -1  153.25    2.80
  -5   6   1  153.07    2.41
  -5   6   1  153.13    2.84
   5   6   2   21.32    0.81
  -5   6  -2   21.58    0.84
   5   6   2   21.00    0.72
  -5   6  -2   22.27    0.84
   5   6  -2   22.17    0.77
  -5   6   2   21.38    0.78
   5  -6   2   21.79    0.84
  -5   6  -3    5.87    0.51
   5   6   3    4.65    0.53
   5   6   3    5.95    0.42
  -5   6  -3    5.35    0.58
   5  -6   3    5.78    0.58
   5   6  -3    5.95    0.47
  -5   6   3    5.96    0.47
  -5   6  -4    0.53    0.27
  -5   6  -4    0.39    0.23
   5   6   4    0.37    0.28
   5  -6   4    0.51    0.28
  -5   6   4    0.31    0.28
   5   6  -4    0.55    0.25
   5   7   0  132.02    2.55
  -5   7   0  140.32    2.45
  -5   7   0  138.95    2.70
   5   7   0  137.16    2.43
  -5   7  -1   12.92    0.56
   5  -7  -1   13.47    0.37
   5   7   1   12.94    0.54
   5   7   1   14.86    0.58
  -5   7  -1   13.97    0.64
   5   7  -1   13.27    0.57
  -5   7   1   13.73    0.62
   5   7  -1   13.82    0.45
  -5   7   1   13.90    0.37
  -5   7  -2  122.64    2.66
   5   7   2  130.11    2.64
   5   7   2  125.52    2.46
  -5   7  -2  129.85    2.66
   5   7  -2  128.34    2.57
  -5   7   2  127.16    2.59
   5  -7   2  129.08    2.67
  -5   7  -3    0.72    0.27
   5   7   3    0.60    0.25
   5   7   3    0.88    0.22
  -5   7  -3    0.22    0.19
  -5   7   3    1.31    0.30
   5   7  -3    0.62    0.23
   5  -7   3    1.07    0.29
  -5   7  -4    7.00    0.74
  -5   7  -4    5.76    0.68
   5   7   4    6.69    0.73
   5  -7   4    6.57    0.72
   5   7  -4    6.43    0.66
  -5   7   4    7.83    0.63
  -5   8   0   12.12    0.48
   5   8   0   12.14    0.55
   5   8   0   12.09    0.49
  -5   8   0   12.00    0.60
   5   8   1   11.23    0.53
  -5   8  -1   12.15    0.57
  -5   8  -1   13.93    0.67
   5   8   1   11.07    0.53
  -5   8   1   11.85    0.60
   5   8  -1   12.57    0.57
   5   8  -1   13.08    0.48
  -5   8  -2   13.05    0.67
   5   8   2   13.65    0.60
  -5   8  -2   13.16    0.70
   5   8   2   13.40    0.67
  -5   8   2   14.20    0.69
   5  -8   2   12.69    0.68
   5   8  -2   12.52    0.63
   5   8   3   43.40    1.23
  -5   8  -3   44.92    1.47
   5   8   3   43.58    1.44
  -5   8  -3   44.09    1.47
   5  -8   3   43.20    1.46
  -5   8   3   42.67    1.36
   5   8  -3   43.18    1.36
  -5   8  -4    0.68    0.32
   5   8   4    0.14    0.29
  -5   8  -4    0.98    0.32
  -5   8   4    0.54    0.31
   5   8  -4    0.33    0.24
   5  -8   4    0.24    0.29
   5   9   0    4.32    0.35
  -5   9   0    4.54    0.31
   5   9   0    3.88    0.31
  -5   9   0    3.90    0.47
   5   9   1    6.54    0.44
   5   9   1    7.11    0.44
  -5   9  -1    6.72    0.51
  -5   9  -1    7.02    0.45
   5   9  -1    6.83    0.46
  -5   9   1    7.40    0.53
   5   9   2   21.77    0.90
   5   9   2   23.15    0.82
  -5   9  -2   23.36    0.94
  -5   9  -2   24.14    0.99
   5   9  -2   23.94    0.92
  -5   9   2   23.53    0.93
  -5   9  -3    2.03    0.39
   5   9   3    2.28    0.41
   5   9   3    1.94    0.43
  -5   9  -3    1.83    0.36
   5   9  -3    2.22    0.39
  -5   9   3    1.93    0.39
   5  -9   3    2.13    0.42
  -5   9  -4    0.32    0.29
  -5   9  -4    0.31    0.27
   5   9   4    0.46    0.33
   5  -9   4    0.03    0.26
   5   9  -4    0.20    0.23
  -5   9   4    0.07    0.31
   5  10   0    0.74    0.21
  -5  10   0    0.66    0.18
   5  10   0    0.76    0.21
  -5  10   0    0.82    0.25
   5  10   1   13.41    0.64
  -5  10  -1   11.79    0.60
   5  10   1   14.18    0.63
  -5  10  -1   12.95    0.71
   5  10  -1   12.55    0.64
  -5  10   1   12.45    0.70
   5  10  -1   11.92    0.53
  -5  10  -2    5.29    0.55
   5  10   2    4.99    0.40
  -5  10  -2    5.24    0.58
   5  10   2    4.43    0.49
  -5  10   2    4.94    0.54
   5  10  -2    4.61    0.50
  -5  10  -3    6.92    0.60
   5  10   3    7.56    0.63
  -5  10  -3    7.84    0.64
   5 -10   3    5.60    0.64
  -5  10   3    6.71    0.60
   5  10  -3    7.04    0.58
  -5  10  -4   -0.18    0.21
  -5  10  -4    0.18    0.26
   5  10   4    0.02    0.21
   5  10  -4    0.13    0.23
   5 -10   4    0.19    0.30
  -5  10   4   -0.20    0.27
   5  11   0   18.55    0.74
   5  11   0   20.37    0.81
  -5  11   0   20.14    0.92
  -5  11   0   19.78    0.73
   5  11   1    6.87    0.47
   5  11   1    8.33    0.53
  -5  11  -1    7.32    0.57
  -5  11  -1    7.79    0.52
   5  11  -1    7.64    0.52
  -5  11   1    7.83    0.57
   5  11   2    5.50    0.44
  -5  11  -2    6.09    0.52
  -5  11  -2    6.24    0.56
   5  11   2    6.61    0.54
  -5  11   2    6.76    0.59
   5  11  -2    6.63    0.53
  -5  11  -3    0.30    0.23
  -5  11  -3    0.55    0.28
   5  11   3    0.35    0.29
   5 -11   3    0.15    0.20
   5  11  -3    0.36    0.25
  -5  11   3    0.14    0.27
  -5  11  -4    0.95    0.37
  -5  11  -4    1.27    0.42
   5  11   4    1.12    0.40
   5  11  -4    1.50    0.42
   5 -11   4    0.80    0.41
  -5  11   4    0.85    0.41
   5  12   0    6.47    0.48
  -5  12   0    7.39    0.47
   5  12   0    6.96    0.48
  -5  12   0    6.61    0.55
  -5  12  -1   22.28    0.89
  -5  12  -1   22.57    1.02
   5  12   1   21.39    0.86
   5  12   1   21.66    0.91
  -5  12   1   22.12    1.02
   5  12  -1   21.55    0.91
  -5  12  -2    3.65    0.49
   5  12   2    4.08    0.53
   5  12   2    3.14    0.40
  -5  12  -2    3.74    0.53
  -5  12   2    3.49    0.53
   5  12  -2    3.60    0.49
  -5  12  -3    3.84    0.57
   5  12   3    3.49    0.56
  -5  12  -3    3.31    0.53
   5  12  -3    3.69    0.54
   5 -12   3    3.77    0.58
  -5  12   3    4.83    0.64
  -5  13   0    2.80    0.48
   5  13   0    1.86    0.34
   5  13   0    2.55    0.40
  -5  13  -1    4.30    0.49
   5  13   1    6.04    0.57
   5  13   1    5.71    0.51
  -5  13  -1    5.62    0.64
   5  13  -1    4.38    0.53
  -5  13   1    4.75    0.60
  -5  13  -2    3.30    0.48
   5  13   2    2.99    0.42
   5  13   2    3.59    0.52
  -5  13  -2    3.17    0.51
  -5  13   2    2.69    0.51
   5  13  -2    3.36    0.50
  -5  13  -3    0.23    0.27
   5  13   3    0.28    0.32
  -5  13  -3    0.50    0.28
  -5  13   3   -0.23    0.27
   5 -13   3    0.34    0.30
   5  13  -3    0.10    0.25
  -5  14   0    0.10    0.27
   5  14   0    0.18    0.20
   5  14   0    0.14    0.21
  -5  14  -1    4.46    0.52
   5  14   1    4.15    0.49
  -5  14  -1    3.78    0.56
   5  14   1    3.43    0.49
  -5  14   1    4.97    0.65
   5  14  -1    5.11    0.58
  -5  14  -2    0.35    0.25
   5  14   2    0.28    0.29
  -5  14  -2    0.17    0.23
   5  14  -2    0.30    0.25
  -5  14   2    0.56    0.35
  -5  14  -3    0.22    0.26
   5  14   3    0.17    0.33
  -5  14  -3    0.22    0.28
   5  14  -3    0.13    0.27
  -5  14   3   -0.36    0.31
   5 -14   3    0.07    0.27
   5  15   0   -0.09    0.18
   5  15   0    0.29    0.29
  -5  15   0    0.14    0.29
   5  15   1   -0.34    0.17
  -5  15  -1    0.10    0.23
  -5  15  -1    0.00    0.20
   5  15   1   -0.20    0.20
  -5  15   1   -0.01    0.23
   5  15  -1    0.03    0.19
  -5  15  -2    8.79    0.74
   5  15   2    7.81    0.81
  -5  15  -2    6.48    0.71
   5  15  -2    8.79    0.71
  -5  15   2    7.77    0.86
   5  16   0    0.57    0.26
  -5  16   0    0.37    0.27
  -5  16  -1    5.40    0.69
  -5  16  -1    5.37    0.61
   5  16   1    4.96    0.66
   5  16   1    5.06    0.57
  -5  16   1    4.12    0.65
   5  16  -1    4.47    0.59
  -5  16  -2    1.36    0.39
  -5  16  -2    1.84    0.43
   5  16   2    1.50    0.45
  -5  16   2    2.45    0.58
   5  16  -2    1.81    0.45
  -5  17   0    5.26    0.75
   5  17   0    3.97    0.56
  -5  17  -1    4.06    0.64
   5  17   1    3.40    0.61
   5  17  -1    3.86    0.57
  -5  17   1    3.52    0.66
  -6   0   0  299.89    4.71
   6   0   0  302.75    4.79
   6   0  -1   19.26    0.51
   6   0   1   18.94    0.62
  -6   0   1   19.88    0.43
  -6   0  -1   19.03    0.62
   6   0  -2  165.61    2.72
  -6   0  -2  164.55    3.12
  -6   0   2  163.11    2.66
   6   0   2  161.77    3.02
   6   0   3   10.19    0.62
  -6   0  -3   10.41    0.64
   6   0   3   10.82    0.60
   6   0   4   12.76    0.82
   6   0   4   10.14    0.67
  -6   0  -4   11.61    0.78
  -6   0  -5    0.69    0.37
   6   0   5    0.50    0.37
   6   0   5    0.83    0.34
   6  -1   0   22.80    0.59
   6   1   0   22.28    0.61
  -6   1   0   22.44    0.58
  -6  -1   0   23.33    0.55
   6   1   1  164.28    2.91
  -6  -1   1  167.65    2.50
   6  -1  -1  165.66    2.69
  -6   1  -1  169.55    2.95
  -6  -1  -1  168.47    2.93
   6   1  -1  164.10    2.78
  -6   1   1  165.37    2.70
   6  -1   1  167.13    2.93
   6   1   2    7.52    0.47
  -6   1  -2    9.40    0.51
   6  -1  -2    9.62    0.30
   6   1   2    8.63    0.46
  -6  -1   2    8.36    0.27
   6  -1   2    8.88    0.48
   6   1  -2    8.93    0.36
  -6   1   2    8.57    0.34
  -6  -1  -2    8.59    0.49
   6   1   3   17.16    0.84
   6   1   3   17.30    0.75
  -6   1  -3   18.60    0.85
   6  -1   3   17.39    0.78
  -6  -1  -3   17.35    0.81
  -6   1  -4    0.14    0.24
   6   1   4   -0.17    0.20
   6   1   4    0.11    0.22
   6  -1   4    0.00    0.18
  -6  -1  -4    0.27    0.25
   6  -1   4    0.34    0.25
  -6   1  -5    1.66    0.45
   6   1   5    1.18    0.39
   6  -1   5    1.74    0.46
  -6  -1  -5    0.92    0.41
   6  -1   5    1.72    0.44
  -6  -2   0    0.09    0.06
   6  -2   0   -0.07    0.05
   6   2   0    0.07    0.08
  -6   2   0    0.06    0.08
   6   2   0    0.01    0.06
  -6   2  -1  271.72    4.54
   6  -2  -1  269.35    4.21
   6   2   1  275.22    4.50
   6   2   1  274.36    4.48
  -6   2   1  273.52    4.35
   6   2  -1  269.11    4.39
   6  -2   1  270.04    4.51
  -6  -2  -1  272.19    4.49
   6   2   2   17.65    0.66
  -6   2  -2   17.83    0.70
   6   2   2   18.41    0.73
  -6   2  -2   17.52    0.72
   6   2  -2   18.77    0.58
   6  -2   2   16.91    0.69
  -6   2   2   17.73    0.55
  -6  -2  -2   17.69    0.71
  -6   2  -3    5.43    0.49
  -6   2  -3    5.32    0.46
   6   2   3    5.85    0.43
   6   2   3    5.05    0.55
   6  -2   3    5.83    0.49
  -6   2   3    5.45    0.36
  -6  -2  -3    5.59    0.49
   6   2  -3    5.34    0.35
   6   2   4    0.75    0.28
   6   2   4    0.83    0.29
  -6   2  -4    0.36    0.26
   6  -2   4    0.92    0.31
  -6  -2  -4    0.50    0.28
   6  -2   4    0.58    0.32
   6   2   5    0.28    0.31
  -6   2  -5    0.28    0.29
   6  -2   5    0.75    0.36
  -6  -2  -5   -0.31    0.24
   6  -2   5    0.48    0.34
  -6   3   0  163.55    2.84
   6   3   0  160.95    2.83
   6   3   0  164.81    2.65
  -6  -3   0  166.44    2.66
   6  -3   0  161.79    2.74
  -6   3  -1   62.17    1.40
   6  -3  -1   61.46    1.08
   6   3   1   58.80    1.33
   6   3   1   62.85    1.34
  -6   3  -1   64.31    1.38
  -6  -3  -1   63.01    1.35
  -6   3   1   60.26    1.27
   6   3  -1   61.30    1.30
   6  -3   1   62.78    1.37
  -6   3  -2   11.36    0.58
  -6   3  -2   10.57    0.54
   6   3   2   11.72    0.52
   6   3   2   11.02    0.55
   6   3  -2   11.25    0.47
  -6   3   2   11.31    0.47
  -6  -3  -2   10.29    0.55
   6  -3   2   11.93    0.58
   6   3   3    0.69    0.27
  -6   3  -3    0.39    0.22
  -6   3  -3    0.60    0.24
   6   3   3    0.16    0.16
   6   3  -3    0.49    0.18
  -6   3   3    0.35    0.17
  -6  -3  -3    0.74    0.26
   6  -3   3   -0.09    0.20
   6   3   4    1.33    0.39
  -6   3  -4    0.90    0.34
   6   3   4    1.16    0.32
  -6   3  -4    0.89    0.31
  -6  -3  -4    0.49    0.26
   6  -3   4    1.38    0.36
  -6   3  -5    1.22    0.41
   6   3   5    1.16    0.43
   6  -3   5    1.23    0.41
   6  -3   5    1.01    0.41
  -6  -3  -5    1.99    0.49
   6   4   0   79.98    1.42
   6   4   0   77.32    1.59
   6  -4   0   79.74    1.50
  -6   4   0   78.52    1.62
  -6   4   0   77.95    1.49
   6  -4  -1   51.56    0.92
   6   4   1   51.54    1.21
  -6   4  -1   50.38    1.22
  -6   4  -1   52.50    1.28
   6   4   1   53.86    1.20
  -6  -4  -1   52.55    1.21
   6   4  -1   51.06    1.19
  -6   4   1   51.33    1.19
   6  -4   1   53.65    1.24
   6   4   2   38.63    1.13
   6   4   2   37.77    1.05
  -6   4  -2   39.19    1.15
  -6   4  -2   40.35    1.19
  -6  -4  -2   38.62    1.14
  -6   4   2   37.94    1.00
   6   4  -2   38.27    1.02
   6  -4   2   38.97    1.15
  -6   4  -3   11.45    0.70
  -6   4  -3   12.60    0.70
   6   4   3   12.30    0.61
   6   4   3    9.94    0.63
  -6  -4  -3   12.08    0.70
  -6   4   3   11.48    0.57
   6   4  -3   11.31    0.56
   6  -4   3   12.62    0.71
  -6   4  -4    5.43    0.64
   6   4   4    7.64    0.58
  -6   4  -4    5.73    0.68
   6   4   4    6.47    0.73
  -6  -4  -4    5.77    0.67
   6  -4   4    6.72    0.70
   6   4   5    0.35    0.35
  -6   4  -5    0.13    0.29
   6  -4   5    0.59    0.37
   6  -4   5    0.50    0.34
   6   5   0  108.25    1.88
   6  -5   0  107.71    1.95
  -6   5   0  105.72    2.12
   6   5   0  106.91    2.07
  -6   5   0  107.37    1.95
  -6   5  -1   82.24    1.73
   6   5   1   79.37    1.69
   6  -5  -1   80.33    1.36
   6   5   1   83.24    1.69
  -6   5  -1   79.67    1.78
   6   5  -1   83.52    1.71
   6   5  -1   82.07    1.33
  -6   5   1   81.55    1.72
   6  -5   1   84.02    1.75
   6   5   2   21.80    0.82
   6   5   2   19.96    0.73
  -6   5  -2   21.30    0.85
  -6   5  -2   21.11    0.82
  -6   5   2   22.28    0.76
   6  -5   2   21.48    0.84
   6   5  -2   22.11    0.76
  -6  -5  -2   20.61    0.81
   6   5   3   26.91    1.07
   6   5   3   26.23    0.92
  -6   5  -3   24.64    1.02
  -6   5  -3   26.35    1.07
  -6  -5  -3   26.32    1.04
   6   5  -3   26.60    0.92
  -6   5   3   25.27    0.90
   6  -5   3   26.67    1.05
   6   5   4    2.15    0.38
  -6   5  -4    1.65    0.41
   6   5   4    2.91    0.52
  -6   5  -4    1.75    0.39
   6  -5   4    2.63    0.47
   6  -6   0   31.86    0.81
   6   6   0   31.19    0.76
  -6   6   0   31.89    0.95
  -6   6   0   30.66    0.79
   6   6   0   30.81    0.89
  -6   6  -1   16.44    0.68
   6   6   1   15.57    0.61
   6   6   1   15.44    0.59
  -6   6  -1   15.03    0.61
   6  -6  -1   15.84    0.39
   6   6  -1   15.11    0.60
   6  -6   1   16.35    0.63
   6   6  -1   16.37    0.42
  -6   6   1   14.29    0.62
  -6   6  -2   48.52    1.39
  -6   6  -2   46.66    1.34
   6   6   2   45.92    1.22
   6   6   2   47.96    1.33
  -6   6   2   47.48    1.26
   6   6  -2   48.59    1.27
   6  -6   2   47.23    1.36
  -6   6  -3   19.38    0.91
   6   6   3   19.55    0.92
  -6   6  -3   21.63    0.98
   6   6   3   20.90    0.81
  -6   6   3   21.34    0.86
   6  -6   3   18.31    0.90
   6   6  -3   21.19    0.85
  -6   6  -4    3.63    0.55
  -6   6  -4    4.78    0.64
   6   6   4    4.38    0.62
   6  -6   4    4.49    0.60
   6   6  -4    4.27    0.58
   6   7   0   75.84    1.70
  -6   7   0   80.07    1.58
   6  -7   0   78.90    1.58
   6   7   0   80.03    1.56
  -6   7   0   76.88    1.79
   6   7   1   17.96    0.66
  -6   7  -1   17.92    0.74
   6   7   1   16.95    0.66
  -6   7  -1   17.91    0.69
  -6   7   1   16.66    0.71
   6   7  -1   16.37    0.66
   6  -7   1   17.00    0.68
  -6   7  -2   83.81    2.03
   6   7   2   83.83    1.84
   6   7   2   78.99    1.92
  -6   7  -2   83.78    1.97
  -6   7   2   83.63    1.89
   6   7  -2   83.31    1.89
   6  -7   2   82.69    1.98
   6   7   3    0.37    0.25
  -6   7  -3    0.45    0.23
  -6   7  -3    0.90    0.27
   6   7   3    0.40    0.19
   6  -7   3    0.15    0.22
  -6   7   3    0.53    0.24
   6   7  -3    0.60    0.21
  -6   7  -4    5.39    0.69
  -6   7  -4    5.52    0.66
   6   7   4    5.42    0.68
   6   7  -4    4.61    0.55
  -6   7   4    4.95    0.62
   6  -7   4    5.51    0.67
  -6   8   0  112.51    2.14
   6   8   0  112.75    2.29
   6   8   0  111.20    2.11
  -6   8   0  111.31    2.40
   6  -8   0  113.29    2.14
   6   8   1   20.53    0.77
  -6   8  -1   22.69    0.81
   6   8   1   23.32    0.79
  -6   8  -1   22.48    0.88
  -6   8   1   23.26    0.89
   6  -8   1   23.15    0.82
   6   8  -1   20.58    0.78
   6   8   2   20.62    0.85
  -6   8  -2   19.95    0.89
   6   8   2   22.39    0.81
  -6   8  -2   21.91    0.89
   6   8  -2   21.39    0.84
  -6   8   2   21.38    0.86
   6  -8   2   20.97    0.89
  -6   8  -3    2.74    0.45
   6   8   3    2.51    0.42
   6   8   3    3.03    0.39
  -6   8  -3    2.47    0.43
  -6   8   3    2.22    0.40
   6   8  -3    2.76    0.40
   6  -8   3    3.31    0.49
  -6   8  -4    1.66    0.43
  -6   8  -4    2.26    0.47
   6   8   4    0.94    0.37
   6  -8   4    2.33    0.50
  -6   8   4    2.12    0.48
   6   8  -4    1.53    0.37
   6   9   0    2.07    0.31
   6   9   0    1.24    0.21
  -6   9   0    1.45    0.32
   6  -9   0    0.96    0.20
  -6   9   0    1.05    0.20
  -6   9  -1   31.09    1.00
  -6   9  -1   31.25    1.10
   6   9   1   30.52    0.98
   6   9   1   29.64    0.95
   6   9  -1   27.36    0.97
  -6   9   1   32.06    1.10
   6  -9   1   31.64    1.01
  -6   9  -2    5.73    0.49
  -6   9  -2    5.05    0.55
   6   9   2    4.98    0.44
   6   9   2    5.94    0.44
   6   9  -2    6.10    0.47
  -6   9   2    5.08    0.54
   6  -9   2    4.72    0.52
  -6   9  -3   10.14    0.70
   6   9   3   10.78    0.72
  -6   9  -3   10.09    0.72
   6   9   3    9.46    0.58
   6   9  -3    9.97    0.65
   6  -9   3   10.56    0.73
  -6   9   3    9.99    0.68
  -6   9  -4    0.21    0.27
   6   9   4    0.48    0.32
  -6   9  -4    0.61    0.33
   6  -9   4    0.53    0.33
  -6   9   4    0.03    0.30
   6   9  -4    0.19    0.24
   6 -10   0    2.65    0.31
  -6  10   0    2.77    0.31
   6  10   0    2.77    0.37
   6  10   0    2.71    0.32
  -6  10   0    2.95    0.42
  -6  10  -1    2.14    0.36
  -6  10  -1    2.04    0.31
   6  10   1    2.17    0.32
   6  10   1    2.05    0.32
   6  10  -1    2.13    0.34
   6 -10   1    1.44    0.29
  -6  10   1    2.71    0.43
  -6  10  -2   10.76    0.66
  -6  10  -2    8.98    0.65
   6  10   2    9.82    0.60
   6  10   2   10.27    0.57
   6  10  -2    9.71    0.61
  -6  10   2    9.63    0.65
   6 -10   2   10.19    0.65
  -6  10  -3    2.56    0.46
  -6  10  -3    1.81    0.41
   6  10   3    2.29    0.44
   6  10  -3    2.10    0.40
  -6  10   3    2.19    0.43
   6 -10   3    2.15    0.44
  -6  10  -4    1.80    0.47
   6  10   4    1.82    0.48
  -6  10  -4    1.97    0.48
   6 -10   4    1.50    0.44
  -6  10   4    1.15    0.42
   6  10  -4    1.54    0.38
   6  11   0   13.49    0.68
   6  11   0   13.99    0.63
  -6  11   0   12.86    0.58
  -6  11   0   13.08    0.76
  -6  11  -1    3.11    0.40
   6  11   1    2.45    0.36
  -6  11  -1    2.08    0.38
   6  11   1    2.48    0.36
  -6  11   1    3.01    0.48
   6  11  -1    3.08    0.41
   6  11   2    1.55    0.35
  -6  11  -2    1.31    0.31
  -6  11  -2    1.48    0.34
   6  11   2    1.86    0.33
   6  11  -2    2.21    0.39
  -6  11   2    1.93    0.41
   6 -11   2    1.27    0.35
  -6  11  -3    1.85    0.42
   6  11   3    1.63    0.40
  -6  11  -3    2.46    0.47
   6  11  -3    1.71    0.39
  -6  11   3    1.56    0.39
   6 -11   3    1.88    0.44
  -6  11  -4    0.58    0.35
  -6  11  -4    0.49    0.31
   6  11   4    0.74    0.41
   6  11  -4    0.34    0.29
   6 -11   4    0.30    0.35
  -6  11   4    1.08    0.45
   6  12   0    4.43    0.49
  -6  12   0    3.80    0.45
   6  12   0    3.64    0.43
  -6  12   0    3.96    0.55
   6  12   1    3.36    0.44
  -6  12  -1    3.96    0.54
   6  12   1    4.59    0.50
  -6  12  -1    4.21    0.48
   6  12  -1    3.83    0.49
  -6  12   1    4.20    0.57
  -6  12  -2    1.63    0.39
   6  12   2    1.56    0.36
   6  12   2    1.57    0.32
  -6  12  -2    1.75    0.37
   6 -12   2    1.27    0.35
   6  12  -2    1.32    0.33
  -6  12   2    0.66    0.32
  -6  12  -3   -0.05    0.23
  -6  12  -3    0.28    0.26
   6  12   3   -0.06    0.22
   6  12  -3    0.08    0.23
  -6  12   3    0.23    0.30
   6 -12   3    0.23    0.27
   6  13   0    0.65    0.28
  -6  13   0    0.36    0.27
   6  13   0    0.44    0.23
   6  13   1   12.90    0.70
  -6  13  -1   11.76    0.68
   6  13   1   12.84    0.73
  -6  13  -1   14.04    0.85
   6  13  -1   13.51    0.76
  -6  13   1   12.81    0.84
  -6  13  -2    1.52    0.39
  -6  13  -2    0.68    0.27
   6  13   2    0.72    0.31
   6  13   2    1.03    0.30
   6  13  -2    1.55    0.38
  -6  13   2    0.64    0.34
   6 -13   2    0.74    0.31
  -6  13  -3    2.41    0.48
  -6  13  -3    1.86    0.44
   6  13   3    2.14    0.48
   6  13  -3    2.81    0.51
   6 -13   3    1.03    0.39
  -6  13   3    2.51    0.53
  -6  14   0   17.80    0.99
   6  14   0   14.92    0.80
   6  14   1    2.32    0.40
  -6  14  -1    2.33    0.46
  -6  14  -1    2.28    0.39
   6  14   1    2.22    0.41
   6  14  -1    3.29    0.48
  -6  14   1    2.67    0.52
   6  14   2    3.32    0.54
  -6  14  -2    5.27    0.69
  -6  14  -2    3.97    0.55
  -6  14   2    3.95    0.64
   6  14  -2    4.99    0.63
   6 -14   2    3.75    0.54
  -6  14  -3    0.03    0.29
  -6  14  -3    0.34    0.28
   6  14   3    0.21    0.32
   6  14  -3    0.08    0.27
  -6  14   3    0.37    0.40
   6 -14   3   -0.18    0.27
   6  15   0    1.04    0.30
  -6  15   0    1.49    0.39
   6  15   1    1.12    0.31
  -6  15  -1    1.45    0.41
  -6  15  -1    0.87    0.32
   6  15   1    0.81    0.31
  -6  15   1    1.58    0.44
   6  15  -1    0.93    0.31
  -6  15  -2    1.03    0.37
  -6  15  -2    0.64    0.30
   6  15   2    0.44    0.33
   6 -15   2    0.40    0.30
   6  15  -2    1.14    0.36
  -6  15   2    0.52    0.38
  -6  16   0    0.27    0.25
   6  16   0    0.44    0.26
   6  16   1    2.03    0.41
   6  16   1    1.91    0.46
  -6  16  -1    1.71    0.44
   6  16  -1    1.56    0.39
  -6  16   1    1.77    0.45
   6  16   2    0.45    0.38
  -6  16  -2    1.21    0.38
  -6  16  -2    1.47    0.40
  -6  16   2    0.95    0.48
   6  16  -2    1.17    0.45
   6 -16   2    0.53    0.32
  -6  17   0    0.30    0.34
   6  17   0    0.40    0.30
  -6  17  -1    0.20    0.30
   6  17   1    0.22    0.27
   6  17  -1    0.24    0.31
  -6  17   1    0.50    0.39
   7   0   0    0.02    0.06
  -7   0   0    0.06    0.05
   7   0   1    0.02    0.09
   7   0  -1    0.01    0.06
  -7   0   1   -0.01    0.04
  -7   0  -1   -0.10    0.07
   7   0   2    0.00    0.12
  -7   0  -2   -0.01    0.12
   7   0  -2    0.18    0.08
   7   0   3   -0.13    0.18
  -7   0  -3    0.05    0.16
   7   0   3    0.09    0.17
   7   0   4    0.05    0.21
   7   0   4    0.20    0.26
  -7   0  -4    0.33    0.26
  -7   0  -5   -0.02    0.27
   7   0   5   -0.08    0.31
   7   0   5    0.11    0.31
   7  -1   0   50.12    1.06
  -7   1   0   47.57    1.02
  -7  -1   0   47.74    0.98
   7   1   0   48.43    1.08
   7  -1  -1  121.02    2.07
  -7   1  -1  122.14    2.31
   7   1   1  122.22    2.29
   7   1  -1  120.88    2.15
  -7   1   1  118.51    2.04
   7  -1   1  118.56    2.28
  -7  -1  -1  120.09    2.28
   7   1   2   38.24    1.09
   7  -1  -2   36.75    0.80
  -7   1  -2   38.33    1.15
   7  -1   2   40.36    1.13
   7   1  -2   38.60    0.91
  -7   1   2   38.97    0.84
  -7  -1  -2   36.77    1.12
   7   1   3    9.63    0.63
  -7   1  -3    8.85    0.62
   7   1   3    9.95    0.59
  -7  -1  -3    8.89    0.62
   7  -1   3   10.11    0.61
  -7   1  -4    4.84    0.63
   7   1   4    5.07    0.65
   7   1   4    5.90    0.60
   7  -1   4    5.80    0.70
   7  -1   4    5.66    0.64
  -7  -1  -4    6.11    0.70
   7   1   5    0.67    0.38
   7   1   5    0.35    0.32
  -7   1  -5    0.17    0.31
   7  -1   5    0.52    0.37
   7  -1   5    0.62    0.37
  -7  -1  -5   -0.36    0.24
  -7  -2   0    2.07    0.16
   7   2   0    2.39    0.25
   7   2   0    2.07    0.16
   7  -2   0    2.13    0.19
  -7   2   0    2.14    0.19
  -7   2  -1   97.44    1.95
   7  -2  -1   99.57    1.68
   7   2   1   93.61    1.91
   7   2   1   95.36    1.89
   7  -2   1   92.88    1.91
  -7  -2  -1   97.47    1.91
   7   2  -1   99.23    1.84
  -7   2   1   93.19    1.75
   7   2   2    8.18    0.50
  -7   2  -2    8.14    0.51
   7   2   2    8.08    0.46
  -7  -2  -2    6.87    0.45
   7   2  -2    7.42    0.37
  -7   2   2    8.24    0.37
   7  -2   2    7.39    0.47
   7   2   3   35.27    1.14
   7   2   3   36.75    1.27
  -7   2  -3   32.43    1.21
   7  -2   3   35.92    1.21
  -7  -2  -3   38.47    1.28
   7   2   4    1.40    0.36
   7   2   4    0.98    0.34
  -7   2  -4    1.17    0.35
  -7  -2  -4    1.00    0.35
   7  -2   4    1.27    0.36
   7  -2   4    1.19    0.35
  -7   2  -5    0.40    0.31
   7   2   5    0.88    0.44
  -7  -2  -5    1.20    0.42
   7  -2   5    1.05    0.42
   7  -2   5    0.90    0.40
   7   3   0  516.47    7.97
   7  -3   0  533.23    8.11
  -7  -3   0  528.13    7.98
   7   3   0  516.75    8.19
  -7   3   0  515.88    8.18
   7   3   1   98.20    1.93
  -7   3  -1   97.61    2.01
   7  -3  -1   99.77    1.67
   7   3   1   96.38    1.96
   7   3  -1   99.27    1.90
  -7   3   1   97.22    1.86
  -7  -3  -1   99.29    1.94
   7  -3   1   96.79    1.97
   7   3   2   55.20    1.44
  -7   3  -2   55.53    1.45
  -7   3  -2   53.40    1.47
   7   3   2   56.42    1.39
  -7   3   2   55.21    1.22
  -7  -3  -2   55.49    1.45
   7   3  -2   55.19    1.27
   7  -3   2   56.20    1.45
  -7   3  -3    9.20    0.64
   7   3   3    9.15    0.55
   7   3   3    8.66    0.62
  -7   3  -3    8.68    0.59
   7   3  -3    8.89    0.47
   7  -3   3    9.26    0.62
  -7  -3  -3    9.01    0.62
   7   3   4    1.65    0.41
  -7   3  -4    2.52    0.48
   7   3   4    2.37    0.40
   7  -3   4    2.32    0.45
  -7  -3  -4    1.84    0.42
   7   3   5    0.06    0.30
   7  -3   5    0.06    0.23
   7  -3   5    0.01    0.30
   7  -4   0   57.17    1.20
   7   4   0   57.49    1.10
  -7   4   0   56.40    1.30
   7   4   0   55.29    1.28
  -7   4  -1   29.27    0.88
   7   4   1   30.25    0.85
  -7   4  -1   29.72    0.92
   7   4   1   29.34    0.87
   7  -4  -1   30.32    0.63
  -7  -4  -1   29.80    0.85
   7   4  -1   30.94    0.86
  -7   4   1   30.70    0.86
   7  -4   1   30.73    0.89
   7   4   2   50.51    1.32
  -7   4  -2   53.76    1.47
  -7   4  -2   56.33    1.45
   7   4   2   53.20    1.41
   7  -4   2   55.01    1.45
  -7  -4  -2   53.81    1.43
  -7   4   2   52.13    1.25
   7   4  -2   52.34    1.28
  -7   4  -3    4.38    0.53
   7   4   3    4.47    0.47
   7   4   3    4.08    0.51
  -7   4  -3    5.15    0.56
   7  -4   3    4.64    0.52
  -7  -4  -3    5.58    0.58
  -7   4   3    4.07    0.36
   7   4  -3    4.80    0.38
   7   4   4    1.84    0.38
  -7   4  -4    2.05    0.41
   7   4   4    1.75    0.44
  -7   4  -4    2.19    0.45
  -7  -4  -4    1.62    0.42
   7  -4   4    1.94    0.42
   7  -5   0    2.33    0.23
   7   5   0    2.73    0.30
  -7   5   0    2.18    0.29
   7   5   0    2.51    0.18
   7   5   1   12.31    0.51
   7   5   1   12.91    0.55
   7  -5  -1   11.60    0.33
  -7   5  -1   11.17    0.53
  -7   5  -1   12.61    0.59
   7   5  -1   11.72    0.52
  -7   5   1   12.09    0.54
   7  -5   1   11.81    0.53
   7   5   2    8.38    0.48
   7   5   2    7.83    0.49
  -7   5  -2    8.04    0.54
  -7   5  -2    7.31    0.49
  -7   5   2    6.89    0.43
   7   5  -2    7.11    0.43
  -7  -5  -2    6.40    0.48
   7  -5   2    6.82    0.50
  -7   5  -3    3.29    0.49
   7   5   3    3.37    0.40
   7   5   3    3.47    0.48
  -7   5  -3    2.70    0.43
   7   5  -3    3.74    0.41
  -7  -5  -3    3.84    0.50
  -7   5   3    4.13    0.44
   7  -5   3    3.55    0.48
   7   5   4    5.26    0.58
  -7   5  -4    4.53    0.60
   7   5   4    5.86    0.70
  -7   5  -4    5.69    0.72
   7  -5   4    5.83    0.67
   7   6   0   42.16    1.12
  -7   6   0   41.66    1.15
  -7   6   0   42.54    1.01
   7   6   0   43.57    0.95
   7  -6   0   42.89    1.01
  -7   6  -1   58.94    1.43
   7   6   1   58.84    1.37
  -7   6  -1   60.85    1.53
   7   6   1   60.38    1.44
   7  -6   1   58.62    1.43
   7   6  -1   60.40    1.44
  -7   6   1   57.77    1.44
   7   6   2   12.10    0.64
  -7   6  -2   13.02    0.67
  -7   6  -2   12.03    0.68
   7   6   2   14.39    0.63
  -7   6   2   12.47    0.60
   7   6  -2   11.96    0.58
   7  -6   2   11.90    0.64
  -7   6  -3   42.06    1.42
   7   6   3   44.61    1.29
  -7   6  -3   41.13    1.45
   7   6   3   43.85    1.44
   7  -6   3   40.94    1.41
   7   6  -3   40.17    1.24
  -7   6   3   43.52    1.29
  -7   6  -4    1.29    0.42
   7   6   4    1.59    0.38
  -7   6  -4    1.85    0.42
   7   6   4    1.69    0.43
   7  -6   4    0.99    0.36
   7   7   0   87.17    1.67
   7  -7   0   85.39    1.72
  -7   7   0   85.34    1.95
  -7   7   0   86.49    1.72
   7   7   0   83.49    1.86
  -7   7  -1   19.57    0.82
   7   7   1   20.23    0.76
  -7   7  -1   21.75    0.78
   7   7   1   21.26    0.73
   7  -7   1   21.37    0.79
  -7   7   1   19.29    0.79
   7   7  -1   21.15    0.78
  -7   7  -2   12.05    0.66
  -7   7  -2   12.85    0.70
   7   7   2   11.89    0.63
   7   7   2   12.94    0.62
   7  -7   2    9.74    0.62
  -7   7   2   12.90    0.66
   7   7  -2   13.10    0.63
   7   7   3    3.20    0.40
   7   7   3    2.80    0.44
  -7   7  -3    3.82    0.52
  -7   7  -3    3.42    0.50
   7  -7   3    3.32    0.50
  -7   7   3    3.38    0.47
   7   7  -3    3.95    0.47
  -7   7  -4    6.23    0.72
   7   7   4    5.52    0.69
  -7   7  -4    4.75    0.67
   7  -7   4    6.37    0.72
  -7   8   0  126.30    2.65
   7  -8   0  125.33    2.37
  -7   8   0  126.60    2.36
   7   8   0  124.16    2.53
   7   8   0  124.92    2.32
  -7   8  -1   82.18    1.97
  -7   8  -1   78.19    1.80
   7   8   1   78.52    1.81
   7   8   1   77.44    1.75
   7   8  -1   81.10    1.85
  -7   8   1   78.07    1.90
   7  -8   1   76.45    1.80
   7   8   2    6.34    0.46
  -7   8  -2    7.69    0.56
   7   8   2    7.10    0.50
  -7   8  -2    6.06    0.50
   7   8  -2    6.19    0.47
   7  -8   2    6.63    0.52
  -7   8   2    7.19    0.53
  -7   8  -3    3.77    0.52
   7   8   3    3.35    0.42
   7   8   3    3.94    0.52
  -7   8  -3    2.79    0.46
   7  -8   3    3.66    0.53
  -7   8   3    3.37    0.46
   7   8  -3    3.39    0.45
   7   8   4    1.27    0.42
  -7   8  -4    1.61    0.46
  -7   8  -4    1.81    0.46
   7  -8   4    1.17    0.39
   7   8  -4    1.40    0.37
  -7   9   0    0.18    0.14
  -7   9   0    0.43    0.23
   7  -9   0    0.58    0.17
   7   9   0    0.44    0.16
   7   9   0    0.66    0.22
   7   9   1   19.87    0.80
  -7   9  -1   19.81    0.79
  -7   9  -1   19.92    0.88
   7   9   1   20.33    0.77
  -7   9   1   20.17    0.88
   7   9  -1   20.09    0.82
   7  -9   1   19.83    0.79
  -7   9  -2    8.91    0.63
   7   9   2    7.99    0.55
  -7   9  -2    7.96    0.57
   7   9   2    7.26    0.50
   7  -9   2    8.03    0.57
  -7   9   2    8.50    0.60
   7   9  -2    8.47    0.56
  -7   9  -3    2.03    0.41
   7   9   3    1.26    0.35
  -7   9  -3    2.00    0.42
   7   9   3    1.85    0.35
  -7   9   3    2.04    0.39
   7  -9   3    1.31    0.38
   7   9  -3    1.69    0.36
  -7   9  -4    0.06    0.25
   7   9   4    0.00    0.27
  -7   9  -4    0.02    0.24
   7  -9   4   -0.14    0.25
   7   9  -4    0.15    0.23
  -7  10   0    3.26    0.46
   7  10   0    3.96    0.34
  -7  10   0    3.83    0.37
   7 -10   0    4.08    0.33
   7  10   0    3.93    0.44
   7  10   1    6.82    0.48
  -7  10  -1    5.46    0.58
   7  10   1    5.58    0.43
  -7  10  -1    6.31    0.48
  -7  10   1    6.23    0.54
   7 -10   1    6.11    0.46
   7  10  -1    5.98    0.47
  -7  10  -2    2.02    0.37
   7  10   2    3.03    0.44
  -7  10  -2    3.63    0.51
   7  10   2    3.28    0.43
  -7  10   2    3.32    0.49
   7  10  -2    2.11    0.37
   7 -10   2    2.43    0.41
   7  10   3    1.43    0.37
  -7  10  -3    1.05    0.34
   7  10   3    0.84    0.29
  -7  10  -3    0.75    0.31
   7  10  -3    1.55    0.38
  -7  10   3    1.34    0.39
   7 -10   3    0.74    0.32
  -7  10  -4    1.13    0.43
   7  10   4    1.96    0.49
  -7  10  -4    1.01    0.42
   7 -10   4    1.07    0.40
   7  10  -4    1.76    0.42
  -7  11   0   16.09    0.68
  -7  11   0   16.97    0.87
   7  11   0   17.14    0.79
   7  11   0   15.56    0.75
   7  11   1    7.09    0.51
  -7  11  -1    6.42    0.56
  -7  11  -1    5.74    0.46
   7  11   1    6.92    0.49
   7  11  -1    5.10    0.53
   7 -11   1    6.37    0.49
  -7  11   1    7.29    0.60
   7  11   2   14.34    0.74
  -7  11  -2   12.05    0.80
   7  11   2   12.61    0.73
  -7  11  -2   12.62    0.75
   7  11  -2   12.87    0.74
   7 -11   2   13.47    0.79
  -7  11  -3    0.71    0.31
   7  11   3    1.36    0.38
  -7  11  -3    0.94    0.34
   7 -11   3    0.82    0.33
  -7  11   3    1.09    0.39
   7  11  -3    1.16    0.35
   7  12   0    4.16    0.50
  -7  12   0    3.99    0.55
   7  12   1    7.85    0.57
   7  12   1    8.84    0.60
  -7  12  -1    7.39    0.62
  -7  12  -1    8.36    0.58
  -7  12   1    7.35    0.64
   7  12  -1    6.91    0.53
   7 -12   1    8.41    0.59
   7  12   2    0.44    0.24
   7  12   2    0.62    0.27
  -7  12  -2    0.90    0.29
  -7  12  -2    1.02    0.35
   7  12  -2    0.40    0.24
  -7  12   2    0.69    0.34
   7 -12   2    0.11    0.23
  -7  12  -3    1.86    0.45
   7  12   3    1.27    0.38
  -7  12  -3    1.55    0.40
   7  12  -3    2.17    0.43
  -7  12   3    1.10    0.41
   7 -12   3    1.57    0.43
   7  13   0    0.02    0.19
  -7  13   0   -0.30    0.18
  -7  13  -1    4.81    0.62
   7  13   1    3.96    0.52
   7  13   1    4.17    0.51
  -7  13  -1    3.37    0.46
  -7  13   1    4.30    0.62
   7  13  -1    3.42    0.49
   7 -13   1    3.59    0.48
  -7  13  -2    5.02    0.61
  -7  13  -2    6.08    0.72
   7  13   2    5.58    0.59
   7  13   2    5.69    0.66
   7 -13   2    5.52    0.66
   7  13  -2    6.09    0.67
  -7  13   2    5.75    0.70
  -7  13  -3    0.85    0.35
  -7  13  -3    1.26    0.41
   7  13   3    0.88    0.37
   7 -13   3    0.90    0.39
   7  13  -3    0.53    0.31
  -7  13   3    0.27    0.39
   7  14   0    0.13    0.21
  -7  14   0    0.14    0.25
  -7  14  -1    5.11    0.56
   7  14   1    3.88    0.52
  -7  14  -1    5.34    0.68
   7  14   1    4.24    0.52
  -7  14   1    5.50    0.70
   7 -14   1    4.76    0.56
   7  14  -1    4.79    0.57
  -7  14  -2    0.17    0.25
   7  14   2    0.09    0.25
  -7  14  -2    0.00    0.24
   7  14   2   -0.18    0.25
   7  14  -2   -0.16    0.21
   7 -14   2    0.32    0.25
  -7  14   2    0.00    0.31
  -7  15   0   14.89    0.97
   7  15   0   16.66    0.89
   7  15   1    0.83    0.30
   7  15   1    1.54    0.48
  -7  15  -1    1.82    0.43
  -7  15   1    1.49    0.45
   7  15  -1    1.65    0.38
   7  15   2    1.65    0.44
  -7  15  -2    2.68    0.54
  -7  15  -2    2.04    0.46
   7  15  -2    1.30    0.39
   7 -15   2    1.25    0.38
  -7  15   2    1.72    0.50
  -7  16   0    1.31    0.43
   7  16   0    0.84    0.32
  -7  16  -1    0.78    0.35
   7  16   1    0.62    0.33
  -7  16   1    0.71    0.41
   7  16  -1    0.59    0.32
  -7  17   0    0.17    0.33
   8   0   0  484.86    7.54
  -8   0   0  472.59    7.43
   8   0  -1   39.22    0.91
  -8   0  -1   39.60    1.05
  -8   0   1   39.75    0.77
   8   0   1   39.90    1.05
   8   0  -2   47.68    1.05
   8   0   2   49.61    1.33
  -8   0  -2   48.87    1.37
   8   0   3   18.91    0.87
   8   0   3   21.68    0.98
  -8   0  -3   20.76    0.96
  -8   0  -4    4.33    0.61
   8   0   4    5.73    0.64
   8   0   4    4.41    0.63
  -8  -1   0   16.33    0.49
   8   1   0   15.87    0.56
   8  -1   0   15.11    0.53
  -8   1   0   16.07    0.52
   8  -1  -1   78.78    1.47
   8   1   1   76.18    1.65
  -8   1  -1   76.05    1.67
  -8   1   1   75.03    1.40
   8  -1   1   75.43    1.65
   8   1  -1   80.25    1.55
  -8  -1  -1   75.82    1.64
   8   1   2    8.35    0.49
  -8   1  -2    8.38    0.53
   8  -1   2    9.14    0.53
   8   1  -2    7.94    0.37
  -8  -1  -2    6.29    0.47
  -8   1  -3   19.34    0.92
   8   1   3   17.98    0.90
   8   1   3   19.32    0.85
  -8  -1  -3   18.31    0.90
   8  -1   3   18.81    0.86
  -8   1  -4    1.22    0.37
   8   1   4    1.65    0.39
   8   1   4    1.60    0.37
  -8  -1  -4    1.52    0.40
   8  -1   4    0.96    0.32
   8  -1   4    1.28    0.39
   8  -2   0    0.02    0.07
  -8  -2   0    0.08    0.07
   8   2   0   -0.05    0.05
   8   2   0   -0.06    0.07
  -8   2   0   -0.04    0.07
   8  -2  -1    6.48    0.28
   8   2   1    6.45    0.38
   8   2   1    6.63    0.39
  -8   2  -1    6.48    0.39
  -8  -2  -1    5.93    0.36
  -8   2   1    7.09    0.32
   8  -2   1    6.40    0.39
   8   2  -1    6.96    0.36
  -8   2  -2   65.29    1.68
   8   2   2   64.91    1.65
   8   2   2   66.49    1.60
   8  -2   2   67.41    1.65
  -8   2   2   65.14    1.35
   8   2  -2   64.72    1.41
  -8  -2  -2   66.26    1.66
   8   2   3    1.35    0.31
  -8   2  -3    1.83    0.38
   8   2   3    1.96    0.34
  -8  -2  -3    1.16    0.31
   8  -2   3    1.44    0.32
   8   2   4    1.50    0.36
  -8   2  -4    2.44    0.46
   8   2   4    1.91    0.46
   8  -2   4    1.84    0.41
  -8  -2  -4    1.95    0.44
   8  -2   4    2.65    0.52
   8   3   0   12.74    0.40
  -8   3   0   12.38    0.50
   8  -3   0   12.97    0.47
  -8  -3   0   13.23    0.41
   8   3   0   12.38    0.52
   8   3   1    0.76    0.17
  -8   3  -1    0.81    0.19
   8   3   1    1.25    0.20
   8  -3  -1    0.94    0.13
  -8   3   1    1.24    0.20
  -8  -3  -1    0.78    0.17
   8  -3   1    1.26    0.22
   8   3  -1    0.78    0.17
  -8   3  -2    4.90    0.44
   8   3   2    5.41    0.45
   8   3   2    5.74    0.42
  -8  -3  -2    4.82    0.42
   8   3  -2    5.38    0.36
   8  -3   2    5.58    0.44
  -8   3   2    5.67    0.36
   8   3   3   19.83    0.94
   8   3   3   21.29    0.87
  -8   3  -3   22.34    1.01
   8  -3   3   20.70    0.93
  -8  -3  -3   21.85    0.96
   8   3   4    0.89    0.36
  -8   3  -4    1.00    0.33
   8   3   4    1.21    0.39
   8  -3   4    1.27    0.36
  -8  -3  -4    0.65    0.32
  -8   4   0   12.74    0.54
   8  -4   0   12.46    0.47
   8   4   0   12.71    0.54
   8   4   0   12.69    0.41
   8   4   1    4.75    0.33
   8  -4  -1    5.11    0.23
   8   4   1    5.15    0.37
  -8   4  -1    4.27    0.34
   8   4  -1    5.02    0.34
   8  -4   1    5.13    0.36
  -8  -4  -1    4.72    0.33
  -8   4   1    4.98    0.34
  -8   4  -2  128.43    2.68
   8   4   2  125.62    2.63
  -8   4  -2  128.47    2.73
   8   4   2  127.49    2.58
   8   4  -2  130.01    2.49
  -8  -4  -2  124.20    2.63
   8  -4   2  128.60    2.68
  -8   4   2  126.21    2.43
  -8   4  -3    0.48    0.24
  -8   4  -3    0.94    0.29
   8   4   3    0.96    0.33
   8   4   3    1.00    0.26
  -8  -4  -3    0.69    0.28
   8   4  -3    1.27    0.24
   8  -4   3    0.41    0.24
  -8   4  -4    7.48    0.67
   8   4   4    7.60    0.60
   8   4   4    7.58    0.67
   8  -4   4    7.88    0.68
  -8  -4  -4    7.87    0.71
  -8   5   0    7.93    0.45
   8  -5   0    9.33    0.41
   8   5   0    8.48    0.45
   8   5   0    8.87    0.35
   8   5   1  182.01    3.37
   8   5   1  183.04    3.28
  -8   5  -1  180.66    3.36
  -8   5  -1  185.38    3.46
   8  -5   1  182.05    3.36
  -8  -5  -1  187.10    3.30
   8   5  -1  184.68    3.34
  -8   5   1  183.92    3.33
   8   5   2    4.09    0.35
  -8   5  -2    4.65    0.51
   8   5   2    3.73    0.42
  -8   5  -2    4.09    0.46
   8  -5   2    4.35    0.48
  -8  -5  -2    4.62    0.48
   8   5  -2    4.22    0.36
  -8   5   2    4.95    0.40
  -8   5  -3   -0.20    0.17
   8   5   3    0.08    0.22
   8   5   3    0.21    0.19
  -8   5  -3    0.66    0.27
   8  -5   3    0.16    0.23
   8   5  -3    0.15    0.16
  -8  -5  -3    0.06    0.17
   8   5   4    0.28    0.27
   8   5   4    0.25    0.29
  -8   5  -4    0.17    0.27
   8  -5   4    0.16    0.25
  -8  -5  -4    0.20    0.22
   8   6   0   71.21    1.39
   8  -6   0   71.00    1.49
   8   6   0   71.20    1.64
  -8   6   0   69.52    1.67
  -8   6  -1    8.24    0.48
   8   6   1   10.87    0.55
   8   6   1   10.06    0.48
   8  -6   1    9.44    0.51
  -8   6   1    9.88    0.55
   8   6  -1    9.04    0.49
  -8   6  -2    0.54    0.24
   8   6   2    1.06    0.26
   8   6   2    0.65    0.21
  -8   6  -2    0.91    0.27
   8   6  -2    1.05    0.25
   8  -6   2    0.50    0.23
  -8   6   2    0.61    0.22
   8   6   3    0.25    0.18
  -8   6  -3    0.43    0.25
  -8   6  -3   -0.05    0.20
   8   6   3    0.33    0.25
   8  -6   3    0.11    0.22
   8   6  -3    0.32    0.18
  -8   6   3    0.34    0.21
   8   6   4    1.60    0.43
  -8   6  -4    1.66    0.44
  -8   6  -4    1.38    0.39
   8   6   4    1.51    0.36
   8  -6   4    1.51    0.39
   8  -7   0    1.71    0.24
  -8   7   0    1.54    0.28
   8   7   0    1.63    0.28
  -8   7   0    2.17    0.27
   8   7   0    1.83    0.22
   8   7   1   58.54    1.48
   8   7   1   57.65    1.39
  -8   7  -1   55.55    1.54
  -8   7  -1   57.82    1.46
   8   7  -1   57.33    1.47
  -8   7   1   57.51    1.51
   8  -7   1   57.37    1.46
  -8   7  -2    0.37    0.21
  -8   7  -2    0.41    0.19
   8   7   2    0.31    0.19
   8   7   2    0.30    0.18
  -8   7   2    0.12    0.19
   8   7  -2    0.07    0.14
   8  -7   2    0.07    0.14
  -8   7  -3    0.89    0.32
   8   7   3    1.08    0.34
  -8   7  -3    1.28    0.35
   8   7   3    1.04    0.28
   8   7  -3    1.62    0.33
   8  -7   3    1.91    0.40
  -8   7   3    1.74    0.36
  -8   7  -4    0.47    0.31
   8   7   4    0.32    0.30
  -8   7  -4    0.21    0.26
   8  -7   4    0.15    0.27
   8  -8   0    5.92    0.37
  -8   8   0    5.45    0.36
  -8   8   0    4.63    0.51
   8   8   0    5.92    0.42
   8   8   0    5.01    0.32
   8   8   1    8.08    0.49
  -8   8  -1    8.07    0.50
   8   8   1    7.18    0.44
  -8   8  -1    7.74    0.53
   8   8  -1    6.45    0.46
   8  -8   1    7.85    0.51
  -8   8   1    7.52    0.54
  -8   8  -2    6.28    0.52
  -8   8  -2    7.44    0.57
   8   8   2    7.10    0.50
   8   8   2    6.61    0.50
  -8   8   2    6.37    0.54
   8   8  -2    5.66    0.46
   8  -8   2    8.12    0.58
   8   8   3    1.10    0.31
  -8   8  -3    1.47    0.37
   8   8   3    1.01    0.33
  -8   8  -3    0.95    0.34
  -8   8   3    0.82    0.31
   8  -8   3    0.96    0.33
   8   8  -3    1.26    0.32
   8   8   4    2.58    0.55
  -8   8  -4    1.77    0.47
  -8   8  -4    1.66    0.45
   8  -8   4    1.64    0.45
   8   9   0   29.84    1.04
  -8   9   0   31.89    1.13
   8  -9   0   29.76    0.90
  -8   9   0   31.45    0.92
   8   9   1   40.30    1.23
  -8   9  -1   40.86    1.22
  -8   9  -1   40.14    1.34
   8   9   1   39.69    1.16
   8  -9   1   40.24    1.22
  -8   9   1   39.98    1.31
   8   9  -1   39.12    1.23
  -8   9  -2    7.47    0.60
  -8   9  -2    6.26    0.53
   8   9   2    6.54    0.50
   8   9   2    5.93    0.49
  -8   9   2    7.20    0.58
   8  -9   2    6.43    0.54
   8   9  -2    6.28    0.50
   8   9   3   11.55    0.76
  -8   9  -3   11.68    0.81
   8   9   3   10.30    0.66
  -8   9  -3   10.24    0.72
  -8   9   3   10.58    0.74
   8  -9   3   10.62    0.77
   8   9  -3   10.06    0.67
  -8   9  -4    0.08    0.25
   8   9   4    0.07    0.31
  -8   9  -4    0.14    0.28
   8   9  -4    0.11    0.25
   8  -9   4   -0.17    0.25
  -8  10   0   93.23    2.27
  -8  10   0   92.12    1.96
   8  10   0   88.91    2.13
   8  10   1    8.43    0.53
   8  10   1    8.41    0.56
  -8  10  -1    7.78    0.52
  -8  10  -1    7.53    0.59
   8 -10   1    7.66    0.54
  -8  10   1    7.89    0.61
   8  10  -1    7.53    0.54
  -8  10  -2    6.10    0.62
  -8  10  -2    5.04    0.61
   8  10   2    5.81    0.51
   8  10   2    5.83    0.57
   8 -10   2    5.44    0.59
  -8  10   2    5.50    0.62
   8  10  -2    5.41    0.57
  -8  10  -3    0.26    0.24
   8  10   3   -0.03    0.23
  -8  10  -3    0.06    0.22
   8  10   3   -0.22    0.20
  -8  10   3    0.23    0.30
   8 -10   3   -0.07    0.24
   8  10  -3    0.00    0.18
   8  11   0   -0.08    0.16
  -8  11   0    0.00    0.18
  -8  11  -1    5.58    0.48
  -8  11  -1    4.75    0.59
   8  11   1    3.23    0.42
   8  11   1    4.47    0.51
  -8  11   1    3.83    0.53
   8 -11   1    3.56    0.45
   8  11  -1    4.58    0.53
  -8  11  -2    2.11    0.40
  -8  11  -2    1.72    0.38
   8  11   2    2.29    0.40
   8  11   2    1.80    0.35
   8  11  -2    1.44    0.34
   8 -11   2    2.10    0.41
  -8  11   2    1.51    0.41
   8  11   3    0.37    0.29
   8  11   3    0.63    0.31
  -8  11  -3    0.42    0.28
  -8  11  -3    0.85    0.35
   8  11  -3    1.06    0.33
  -8  11   3    0.69    0.36
   8 -11   3    0.86    0.34
  -8  12   0   12.90    0.81
   8  12   0   14.79    0.78
   8  12   1    2.65    0.43
   8  12   1    2.95    0.43
  -8  12  -1    2.60    0.46
  -8  12  -1    2.57    0.41
   8  12  -1    2.88    0.44
   8 -12   1    2.20    0.38
  -8  12   1    3.01    0.51
   8  12   2    2.42    0.44
  -8  12  -2    2.58    0.47
   8  12   2    1.79    0.39
  -8  12  -2    1.89    0.41
   8 -12   2    2.33    0.45
   8  12  -2    2.27    0.42
  -8  12   2    1.86    0.45
   8  12   3    1.28    0.39
  -8  12  -3    0.56    0.27
  -8  12  -3    0.55    0.31
   8  12  -3    1.20    0.36
  -8  12   3    0.59    0.38
   8 -12   3    1.14    0.41
  -8  13   0    0.79    0.33
   8  13   0    0.86    0.29
   8  13   1    6.99    0.61
  -8  13  -1    9.05    0.62
   8  13   1    7.56    0.61
  -8  13  -1    8.42    0.72
   8 -13   1    8.23    0.59
   8  13  -1    7.73    0.62
  -8  13   1    9.61    0.75
   8  13   2    0.86    0.31
   8  13   2    0.78    0.29
  -8  13  -2    0.43    0.29
  -8  13  -2    0.47    0.28
   8 -13   2    0.60    0.30
  -8  13   2    0.24    0.33
   8  13  -2    0.69    0.31
   8  13   3    0.88    0.37
  -8  13  -3    1.55    0.45
  -8  13  -3    0.84    0.37
  -8  13   3    1.42    0.48
   8 -13   3    1.28    0.45
   8  13  -3    1.50    0.41
   8  14   0    0.32    0.22
  -8  14   0    0.33    0.24
  -8  14  -1    1.68    0.45
   8  14   1    2.11    0.39
  -8  14  -1    1.15    0.38
  -8  14   1    2.01    0.47
   8  14  -1    1.66    0.37
  -8  14  -2    2.25    0.48
   8  14   2    2.61    0.49
   8  14   2    2.43    0.46
  -8  14  -2    2.21    0.45
   8 -14   2    2.49    0.47
   8  14  -2    2.42    0.47
  -8  14   2    3.10    0.59
   8  15   0    1.15    0.36
  -8  15   0    1.50    0.44
   8  15   1    0.74    0.34
  -8  15  -1    0.69    0.36
  -8  15   1    1.02    0.42
   8  15  -1    0.43    0.27
  -8  15  -2    0.07    0.25
   8  15   2   -0.04    0.28
  -8  15  -2   -0.04    0.26
   8  15   2   -0.04    0.34
   8  15  -2    0.04    0.27
  -8  15   2    0.29    0.37
   8 -15   2    0.16    0.29
   8  16   0    0.09    0.26
  -8  16   0    0.46    0.33
   8  16   1    0.23    0.26
  -8  16  -1    0.62    0.36
   8  16  -1    0.42    0.29
  -8  16   1   -0.01    0.27
   9   0   0    0.10    0.08
  -9   0   0   -0.06    0.07
   9   0   1   -0.09    0.08
   9   0  -1    0.04    0.09
  -9   0   1   -0.01    0.06
  -9   0  -1    0.01    0.10
   9   0  -2    0.15    0.11
  -9   0  -2   -0.30    0.12
   9   0   2    0.00    0.14
   9   0   3   -0.23    0.19
  -9   0  -3   -0.15    0.18
   9   0   3   -0.02    0.17
   9   0   4   -0.49    0.22
   9   0   4    0.09    0.23
  -9   0  -4    0.05    0.26
  -9   1   0   46.51    1.06
  -9  -1   0   45.68    1.01
   9   1   0   44.77    1.12
   9  -1   0   46.51    1.10
  -9   1  -1    5.42    0.38
   9   1   1    5.00    0.35
   9  -1  -1    4.90    0.29
  -9   1   1    5.71    0.27
   9  -1   1    5.53    0.37
  -9  -1  -1    5.66    0.37
   9   1  -1    6.12    0.35
   9   1   2   67.81    1.66
  -9   1  -2   66.46    1.72
   9  -1   2   64.01    1.66
   9   1  -2   66.17    1.41
  -9  -1  -2   66.65    1.70
   9   1   3    1.65    0.36
   9   1   3    1.78    0.34
  -9   1  -3    1.64    0.37
  -9  -1  -3    1.56    0.33
   9  -1   3    2.46    0.40
  -9   1  -4    9.20    0.77
   9   1   4    8.79    0.67
   9   1   4    9.10    0.76
   9  -1   4    8.56    0.73
   9  -1   4    8.38    0.71
  -9  -1  -4    8.32    0.70
  -9   2   0    1.76    0.23
   9   2   0    1.57    0.18
  -9  -2   0    1.60    0.18
   9  -2   0    1.38    0.20
   9   2   0    1.72    0.25
  -9   2  -1  193.22    3.60
   9   2   1  205.98    3.62
   9  -2  -1  201.45    3.33
   9   2   1  202.64    3.55
  -9   2   1  195.39    3.34
   9   2  -1  198.11    3.48
  -9  -2  -1  200.51    3.55
   9  -2   1  203.52    3.61
  -9   2  -2    1.93    0.34
   9   2   2    1.89    0.34
   9   2   2    2.20    0.32
   9  -2   2    1.87    0.32
   9   2  -2    1.87    0.25
  -9  -2  -2    1.94    0.33
   9   2   3    1.81    0.38
  -9   2  -3    2.10    0.40
   9   2   3    2.48    0.39
   9  -2   3    2.63    0.42
  -9  -2  -3    2.01    0.40
   9   2   4   -0.15    0.20
   9   2   4   -0.09    0.26
  -9   2  -4    0.29    0.24
   9  -2   4   -0.13    0.21
  -9  -2  -4    0.48    0.30
   9  -2   4   -0.18    0.24
  -9  -3   0  276.99    4.38
   9   3   0  272.84    4.37
   9  -3   0  271.30    4.53
   9   3   0  271.59    4.65
  -9   3   0  273.81    4.61
   9   3   1   38.83    1.04
   9  -3  -1   37.57    0.86
  -9   3  -1   40.21    1.13
   9   3   1   38.29    1.09
  -9  -3  -1   36.73    1.03
   9   3  -1   37.27    1.02
   9  -3   1   37.83    1.08
  -9   3   1   37.92    0.96
   9   3   2   17.33    0.75
   9   3   2   17.97    0.78
  -9   3  -2   20.34    0.87
  -9  -3  -2   18.25    0.79
   9   3  -2   18.81    0.67
   9  -3   2   16.15    0.76
   9   3   3    1.16    0.29
   9   3   3    0.84    0.30
  -9   3  -3    1.17    0.32
   9  -3   3    0.49    0.24
  -9  -3  -3    1.24    0.33
   9   3   4    2.28    0.51
  -9   3  -4    1.96    0.44
   9   3   4    1.95    0.40
   9  -3   4    2.42    0.47
  -9  -3  -4    2.40    0.48
   9   4   0    0.66    0.19
   9  -4   0    0.50    0.15
  -9   4   0    0.63    0.17
   9   4   0    0.39    0.12
  -9   4  -1   34.78    1.09
   9  -4  -1   36.83    0.83
   9   4   1   38.94    1.11
   9   4   1   38.16    1.03
  -9  -4  -1   38.63    1.04
  -9   4   1   35.62    0.99
   9  -4   1   36.41    1.07
   9   4  -1   35.97    1.03
   9   4   2   13.40    0.66
   9   4   2   13.83    0.68
  -9   4  -2   15.50    0.77
   9  -4   2   14.02    0.71
  -9  -4  -2   14.32    0.69
   9   4  -2   13.69    0.60
  -9   4   2   13.86    0.59
   9   4   3    6.84    0.53
  -9   4  -3    7.11    0.61
   9   4   3    7.93    0.62
  -9  -4  -3    6.84    0.56
   9  -4   3    7.25    0.59
   9   4   4    0.37    0.31
   9   4   4    0.50    0.27
  -9   4  -4    0.22    0.29
  -9  -4  -4    0.46    0.30
   9  -4   4    0.11    0.25
   9  -5   0   57.01    1.30
   9   5   0   56.46    1.16
   9   5   0   57.37    1.43
  -9   5   0   56.33    1.42
   9   5   1    6.04    0.41
  -9   5  -1    5.77    0.44
   9   5   1    5.43    0.36
   9  -5   1    5.41    0.40
   9   5  -1    5.52    0.40
  -9   5   1    5.83    0.42
  -9  -5  -1    5.60    0.38
   9   5   2   15.73    0.74
  -9   5  -2   18.02    0.84
  -9   5  -2   17.56    0.81
   9   5   2   16.67    0.74
  -9   5   2   17.02    0.70
   9  -5   2   16.72    0.79
  -9  -5  -2   17.22    0.77
   9   5  -2   16.04    0.68
  -9   5  -3    0.75    0.30
   9   5   3    0.86    0.31
   9   5   3    1.00    0.29
   9   5  -3    1.08    0.26
  -9  -5  -3    1.00    0.32
   9  -5   3    0.89    0.30
  -9   5  -4    0.44    0.31
   9   5   4    0.55    0.32
   9   5   4    0.40    0.32
  -9  -5  -4    0.62    0.34
   9  -5   4    0.76    0.33
  -9   6   0   -0.22    0.11
   9  -6   0   -0.03    0.09
   9   6   0   -0.01    0.11
   9   6   0    0.01    0.14
   9   6   1   13.88    0.66
   9   6   1   15.02    0.61
  -9   6  -1   15.29    0.68
  -9   6  -1   15.50    0.74
   9  -6   1   16.51    0.69
   9   6  -1   15.66    0.68
  -9   6   1   16.72    0.71
   9   6   2    2.38    0.36
   9   6   2    2.05    0.34
  -9   6  -2    2.14    0.36
  -9   6  -2    2.11    0.37
   9   6  -2    2.51    0.34
   9  -6   2    1.82    0.35
  -9   6   2    1.73    0.31
  -9   6  -3   16.33    0.93
   9   6   3   16.41    0.81
  -9   6  -3   16.71    0.88
   9   6   3   17.55    0.92
   9   6  -3   17.20    0.78
   9  -6   3   16.89    0.91
   9   6   4    1.00    0.39
   9   6   4    0.82    0.31
  -9   6  -4    1.24    0.41
   9  -6   4    1.05    0.38
   9  -7   0   35.74    0.97
  -9   7   0   35.70    1.15
   9   7   0   34.90    1.10
   9   7   1   10.73    0.59
  -9   7  -1   10.44    0.63
   9   7   1    9.74    0.50
  -9   7  -1   11.14    0.59
   9   7  -1   11.41    0.59
   9  -7   1   10.65    0.57
  -9   7   1   10.32    0.60
  -9   7  -2   28.53    1.07
  -9   7  -2   24.44    1.06
   9   7   2   26.33    0.98
   9   7   2   27.89    1.01
  -9   7   2   26.86    0.99
   9  -7   2   24.58    1.01
   9   7  -2   25.66    0.96
   9   7   3    0.02    0.22
   9   7   3    1.17    0.35
  -9   7  -3    0.93    0.34
  -9   7  -3    0.64    0.29
   9  -7   3    0.66    0.30
   9   7  -3    0.32    0.21
   9   7   4    4.06    0.57
  -9   7  -4    4.12    0.66
  -9   7  -4    4.35    0.65
   9   7   4    3.81    0.61
   9  -7   4    3.11    0.55
  -9   8   0   64.05    1.71
   9  -8   0   61.51    1.44
   9   8   0   65.01    1.65
  -9   8  -1   36.65    1.25
   9   8   1   34.00    1.04
  -9   8  -1   34.94    1.11
   9   8   1   34.44    1.14
  -9   8   1   36.57    1.20
   9  -8   1   35.42    1.12
  -9   8  -2    0.98    0.30
   9   8   2    1.21    0.29
   9   8   2    1.09    0.28
  -9   8  -2    0.82    0.28
   9  -8   2    1.09    0.29
   9   8  -2    0.98    0.27
  -9   8   2    0.91    0.28
  -9   8  -3    0.45    0.26
   9   8   3    1.54    0.34
  -9   8  -3    1.87    0.41
   9   8   3    0.89    0.32
   9   8  -3    1.62    0.35
   9  -8   3    1.20    0.36
  -9   8  -4    0.35    0.29
   9   8   4    1.11    0.40
  -9   8  -4    0.84    0.38
   9  -8   4    1.24    0.43
   9   9   0   12.05    0.66
  -9   9   0   11.93    0.70
  -9   9   0   11.46    0.55
   9   9   1   10.62    0.62
   9   9   1   10.20    0.56
  -9   9  -1    9.60    0.65
  -9   9  -1    8.42    0.54
   9   9  -1    9.19    0.59
   9  -9   1    9.70    0.58
  -9   9   1    8.31    0.60
   9   9   2    4.12    0.49
  -9   9  -2    3.73    0.50
   9   9   2    4.11    0.50
  -9   9  -2    3.55    0.52
   9  -9   2    3.46    0.49
   9   9  -2    3.96    0.48
  -9   9   2    4.79    0.56
   9   9   3    0.17    0.25
  -9   9  -3    0.05    0.24
   9   9   3   -0.08    0.20
  -9   9  -3    0.19    0.26
   9   9  -3    0.09    0.21
   9  -9   3    0.48    0.30
  -9   9   3    0.23    0.30
  -9  10   0    0.39    0.26
   9  10   0    1.07    0.29
   9  10   1   36.76    1.24
   9  10   1   38.08    1.16
  -9  10  -1   35.29    1.33
  -9  10  -1   36.82    1.20
   9  10  -1   35.95    1.24
  -9  10   1   37.07    1.32
   9 -10   1   36.39    1.20
   9  10   2   -0.06    0.20
  -9  10  -2    0.53    0.25
   9  10   2    0.16    0.22
  -9  10  -2    0.39    0.26
   9 -10   2    0.50    0.27
  -9  10   2    0.20    0.25
   9  10  -2    0.20    0.21
  -9  10  -3    0.33    0.27
   9  10   3    0.22    0.24
  -9  10  -3    0.41    0.28
   9  10   3    0.20    0.23
  -9  10   3   -0.19    0.28
   9  10  -3    0.39    0.25
   9 -10   3    0.47    0.29
  -9  11   0    1.12    0.33
   9  11   0    1.16    0.30
   9  11   1    3.37    0.43
  -9  11  -1    4.33    0.50
   9  11   1    4.55    0.53
  -9  11  -1    4.23    0.58
   9  11  -1    3.77    0.50
  -9  11   1    3.91    0.55
   9 -11   1    3.76    0.48
   9  11   2   19.06    0.92
   9  11   2   18.33    0.90
  -9  11  -2   19.10    1.04
  -9  11  -2   19.79    0.98
   9  11  -2   19.99    0.96
   9 -11   2   20.36    1.00
  -9  11   2   20.45    1.05
   9  11   3   -0.21    0.28
  -9  11  -3    0.57    0.32
  -9  11  -3    0.34    0.30
   9  11   3    0.05    0.25
   9 -11   3    0.23    0.28
  -9  11   3    0.33    0.40
   9  11  -3    0.19    0.23
   9  12   0    3.89    0.52
  -9  12   0    3.80    0.54
  -9  12  -1    4.65    0.63
  -9  12  -1    3.76    0.49
   9  12   1    4.39    0.54
   9  12  -1    3.59    0.51
  -9  12   1    4.44    0.62
   9 -12   1    3.93    0.51
  -9  12  -2    1.29    0.35
  -9  12  -2    1.43    0.42
   9  12   2    1.31    0.35
   9  12   2    0.65    0.32
   9  12  -2    1.74    0.39
   9 -12   2    0.87    0.36
  -9  12   2    1.40    0.42
  -9  12  -3    5.31    0.72
  -9  12  -3    4.31    0.65
   9  12   3    4.56    0.63
  -9  12   3    4.13    0.66
   9 -12   3    5.40    0.71
   9  12  -3    5.03    0.66
   9  13   0    9.37    0.67
  -9  13   0    9.87    0.76
  -9  13  -1    2.06    0.47
  -9  13  -1    1.72    0.37
   9  13   1    1.95    0.40
  -9  13   1    2.18    0.49
   9  13  -1    2.18    0.43
   9  13   2    2.29    0.45
  -9  13  -2    2.46    0.50
  -9  13  -2    2.20    0.45
   9  13   2    2.41    0.45
  -9  13   2    2.40    0.54
   9  13  -2    2.80    0.48
   9 -13   2    1.91    0.43
  -9  14   0   -0.01    0.27
   9  14   0    0.27    0.26
   9  14   1    2.65    0.45
   9  14  -1    1.97    0.41
  -9  14   1    2.53    0.53
   9  14   2    0.34    0.32
  -9  14  -2    0.22    0.28
   9  14   2   -0.17    0.28
  -9  14  -2    0.41    0.32
   9 -14   2   -0.38    0.25
  -9  14   2    0.24    0.37
   9  14  -2    0.06    0.25
   9  15   0    0.53    0.33
  -9  15   0    0.81    0.34
  -9  15  -1    0.34    0.30
   9  15   1    0.05    0.25
  -9  15   1    0.23    0.33
   9  15  -1    0.22    0.26
   9  16   0   -0.08    0.24
  -9  16   0    0.72    0.37
 -10   0   0  327.46    5.33
  10   0   0  331.33    5.46
  10   0  -1   38.05    0.98
  10   0   1   38.69    1.11
 -10   0  -1   38.82    1.11
 -10   0  -2   20.46    0.88
  10   0   2   21.06    0.85
 -10   0  -3   13.49    0.81
  10   0   3   13.59    0.76
  10   0   3   12.84    0.80
 -10   0  -4    1.51    0.44
  10   0   4    2.95    0.51
  10   0   4    3.08    0.58
 -10  -1   0    3.85    0.28
 -10   1   0    3.44    0.28
  10  -1   0    4.11    0.31
  10   1   0    4.19    0.33
 -10   1  -1   37.40    1.10
  10  -1  -1   38.34    0.95
  10   1   1   38.25    1.11
  10   1  -1   37.37    1.00
 -10  -1  -1   39.06    1.09
  10  -1   1   37.06    1.09
  10   1   2    2.15    0.35
  10   1   2    1.71    0.31
 -10   1  -2    1.87    0.35
  10   1  -2    1.90    0.24
 -10  -1  -2    1.55    0.32
  10  -1   2    1.70    0.31
  10   1   3    7.20    0.57
 -10   1  -3    6.66    0.60
  10   1   3    5.85    0.65
  10  -1   3    7.11    0.58
 -10  -1  -3    7.44    0.62
  10   1   4    1.03    0.36
  10   1   4    1.15    0.40
 -10   1  -4    1.73    0.43
  10  -1   4    0.82    0.38
 -10  -1  -4    1.08    0.34
  10  -1   4    1.53    0.40
 -10  -2   0    6.98    0.34
  10   2   0    6.95    0.43
  10   2   0    6.92    0.33
 -10   2   0    6.90    0.38
  10  -2   0    7.18    0.41
  10   2   1   73.73    1.64
  10   2   1   75.27    1.72
  10  -2  -1   72.30    1.47
 -10   2  -1   68.98    1.68
  10  -2   1   71.64    1.68
 -10   2   1   73.33    1.47
  10   2  -1   71.73    1.59
 -10  -2  -1   72.70    1.64
  10   2   2   17.44    0.77
  10   2   2   17.38    0.79
 -10   2  -2   17.71    0.82
 -10  -2  -2   16.61    0.78
  10   2  -2   17.89    0.65
  10  -2   2   17.56    0.80
 -10   2  -3    4.64    0.58
  10   2   3    5.83    0.65
  10   2   3    5.15    0.56
  10  -2   3    5.70    0.61
 -10  -2  -3    4.90    0.59
  10   2   4    1.27    0.35
  10   2   4    1.18    0.40
 -10   2  -4    0.92    0.37
  10  -2   4    1.11    0.38
  10  -2   4    1.47    0.43
 -10  -2  -4    0.71    0.34
  10  -3   0   59.87    1.35
  10   3   0   56.41    1.19
  10   3   0   56.84    1.41
 -10   3   0   58.66    1.38
 -10  -3   0   59.55    1.21
  10  -3  -1   36.80    0.87
  10   3   1   36.18    1.02
 -10   3  -1   36.37    1.11
  10   3   1   35.17    1.08
  10  -3   1   35.91    1.08
  10   3  -1   35.89    1.03
 -10   3   1   36.72    0.96
 -10  -3  -1   35.89    1.03
  10   3   2   10.87    0.62
 -10   3  -2   12.17    0.68
  10   3   2   12.03    0.63
 -10  -3  -2   12.29    0.66
  10  -3   2   11.94    0.66
  10   3  -2   10.62    0.53
 -10   3  -3    7.55    0.65
  10   3   3    8.23    0.65
  10   3   3    8.22    0.60
  10  -3   3    8.76    0.63
 -10  -3  -3    8.63    0.66
  10   3   4    0.21    0.25
  10   3   4    0.21    0.29
 -10   3  -4    0.62    0.35
  10  -3   4    0.46    0.29
 -10  -3  -4    0.11    0.27
  10   4   0   70.47    1.66
  10  -4   0   69.80    1.52
 -10   4   0   69.91    1.62
  10   4   1    4.61    0.34
 -10   4  -1    4.61    0.40
  10   4   1    5.28    0.40
  10   4  -1    4.43    0.35
 -10  -4  -1    4.37    0.35
  10  -4   1    4.16    0.36
 -10   4   1    4.93    0.35
  10   4   2   17.24    0.78
 -10   4  -2   16.97    0.84
  10   4   2   15.48    0.74
 -10  -4  -2   17.30    0.78
  10  -4   2   15.65    0.77
  10   4  -2   16.48    0.68
  10   4   3    2.33    0.45
  10   4   3    1.97    0.38
 -10   4  -3    3.35    0.53
  10  -4   3    3.28    0.48
 -10  -4  -3    2.06    0.41
  10   4   4    3.61    0.61
 -10   4  -4    2.47    0.52
  10   4   4    3.12    0.50
 -10  -4  -4    2.69    0.53
  10  -4   4    3.03    0.55
  10   5   0   34.81    1.08
  10  -5   0   35.28    0.96
 -10   5   0   35.18    1.07
  10   5   1   61.31    1.56
  10   5   1   61.70    1.44
 -10   5  -1   58.33    1.57
 -10  -5  -1   59.22    1.44
 -10   5   1   60.91    1.47
  10  -5   1   57.85    1.50
  10   5  -1   59.60    1.50
  10   5   2    2.64    0.39
  10   5   2    2.23    0.36
 -10   5  -2    2.29    0.39
  10  -5   2    2.94    0.42
 -10  -5  -2    2.89    0.41
  10   5  -2    2.08    0.31
  10   5   3    7.35    0.60
 -10   5  -3    8.01    0.68
  10   5   3    9.66    0.66
  10  -5   3    7.60    0.64
 -10  -5  -3    7.70    0.63
 -10   5  -4    1.14    0.39
  10   5   4    1.42    0.38
  10   5   4    1.01    0.39
  10  -5   4    1.06    0.38
 -10  -5  -4    1.01    0.38
 -10   6   0   11.19    0.60
  10  -6   0   11.69    0.52
  10   6   0    9.46    0.55
 -10   6  -1    0.31    0.19
  10   6   1    0.46    0.17
  10   6   1    0.67    0.22
  10  -6   1    0.46    0.18
 -10   6   1    0.70    0.20
  10   6  -1    0.41    0.18
  10   6   2    5.97    0.49
  10   6   2    5.55    0.48
 -10   6  -2    5.88    0.62
 -10   6   2    5.76    0.48
  10   6  -2    6.01    0.45
  10  -6   2    6.94    0.54
  10   6   3    5.43    0.63
  10   6   3    4.60    0.55
 -10   6  -3    4.80    0.64
  10  -6   3    5.94    0.66
  10   6  -3    4.00    0.46
  10   6   4    2.22    0.45
  10   6   4    1.08    0.41
 -10   6  -4    2.18    0.52
  10  -6   4    1.95    0.47
  10   7   0    0.73    0.23
 -10   7   0    1.27    0.28
  10  -7   0    0.68    0.18
  10   7   1    6.12    0.47
  10   7   1    6.14    0.41
 -10   7  -1    7.34    0.55
 -10   7   1    5.73    0.46
  10   7  -1    6.33    0.48
  10  -7   1    5.07    0.42
  10   7   2   12.11    0.68
 -10   7  -2    9.62    0.68
  10   7   2   12.48    0.68
 -10   7  -2   11.03    0.69
  10   7  -2   11.47    0.64
  10  -7   2   10.56    0.68
 -10   7   2   11.91    0.66
  10   7   3    0.70    0.28
  10   7   3    0.85    0.32
 -10   7  -3    0.63    0.30
 -10   7  -3    0.66    0.31
  10  -7   3    0.50    0.29
  10   7  -3    0.92    0.29
  10   7   4    0.62    0.34
 -10   7  -4    0.50    0.37
  10   7   4    0.63    0.35
  10  -7   4    0.88    0.38
 -10   8   0    5.38    0.47
  10   8   0    4.74    0.41
  10  -8   0    5.85    0.44
  10   8   1    4.39    0.37
 -10   8  -1    4.80    0.50
  10   8   1    5.44    0.54
 -10   8  -1    4.89    0.56
 -10   8   1    5.34    0.48
  10   8  -1    4.49    0.49
  10  -8   1    5.05    0.43
  10   8   2   10.77    0.65
  10   8   2   10.04    0.65
 -10   8  -2    9.25    0.65
 -10   8  -2    8.97    0.66
  10   8  -2   10.84    0.65
  10  -8   2    9.49    0.66
 -10   8   2   10.02    0.65
 -10   8  -3    1.11    0.37
  10   8   3    0.96    0.30
  10   8   3    0.97    0.32
 -10   8  -3    1.29    0.37
  10   8  -3    0.67    0.26
  10  -8   3    1.60    0.42
 -10   9   0   16.48    0.83
  10   9   0   14.77    0.76
 -10   9  -1    9.95    0.60
 -10   9  -1    9.79    0.68
  10   9   1   11.16    0.58
  10   9   1   10.62    0.66
 -10   9   1   11.33    0.70
  10  -9   1   11.45    0.64
  10   9  -1   11.13    0.66
 -10   9  -2   11.12    0.71
  10   9   2    9.95    0.66
 -10   9  -2   10.97    0.77
  10   9   2   11.40    0.68
  10   9  -2   10.49    0.67
 -10   9   2   11.79    0.73
  10  -9   2   10.58    0.71
 -10   9  -3   13.68    0.88
  10   9   3   13.22    0.80
 -10   9  -3   13.43    0.93
  10   9   3   14.81    0.89
  10  -9   3   13.11    0.88
  10   9  -3   14.36    0.83
 -10  10   0    8.46    0.64
  10  10   0    9.13    0.63
  10  10   1   12.90    0.74
 -10  10  -1   11.57    0.67
 -10  10  -1   12.08    0.76
  10  10  -1   13.34    0.75
  10 -10   1   14.69    0.74
 -10  10   1   13.04    0.78
  10  10   2    6.26    0.54
  10  10   2    5.75    0.62
 -10  10  -2    5.49    0.62
 -10  10  -2    6.83    0.74
  10  10  -2    6.67    0.57
  10 -10   2    6.01    0.65
 -10  10   2    7.06    0.71
 -10  10  -3    0.84    0.35
  10  10   3    0.44    0.28
 -10  10  -3    0.14    0.27
  10  10   3    0.18    0.24
  10 -10   3    0.16    0.26
  10  10  -3    0.71    0.30
  10  11   0    4.63    0.56
 -10  11   0    4.53    0.59
 -10  11  -1    3.45    0.47
 -10  11  -1    3.27    0.52
  10  11   1    2.56    0.43
 -10  11   1    4.38    0.58
  10  11  -1    3.77    0.52
  10 -11   1    3.18    0.45
  10  11   2    3.34    0.51
 -10  11  -2    3.03    0.49
 -10  11  -2    3.70    0.58
  10  11   2    3.13    0.49
  10 -11   2    3.91    0.58
 -10  11   2    4.19    0.59
  10  11  -2    2.98    0.49
  10  11   3   -0.11    0.24
 -10  11  -3    0.53    0.33
 -10  11  -3    0.52    0.34
  10  11   3    0.08    0.29
  10 -11   3    0.31    0.31
  10  11  -3    0.05    0.22
  10  12   0    5.49    0.61
 -10  12   0    4.07    0.58
  10  12   1    2.67    0.46
 -10  12  -1    3.81    0.51
 -10  12  -1    3.67    0.58
  10  12  -1    3.85    0.53
 -10  12   1    2.44    0.49
 -10  12  -2    3.80    0.61
 -10  12  -2    3.92    0.56
  10  12   2    4.22    0.55
  10  12   2    4.27    0.57
  10  12  -2    4.97    0.61
  10 -12   2    4.47    0.59
 -10  12   2    4.75    0.63
  10  13   0    0.06    0.21
 -10  13   0    0.20    0.24
 -10  13  -1    1.90    0.42
  10  13   1    2.10    0.44
 -10  13   1    2.23    0.47
  10  13  -1    1.63    0.39
 -10  13  -2    2.04    0.48
  10  13   2    1.37    0.39
 -10  13  -2    2.27    0.45
 -10  13   2    1.56    0.47
  10  13  -2    1.43    0.38
  10 -13   2    1.76    0.41
 -10  14   0    0.91    0.36
  10  14   0    0.85    0.33
 -10  14  -1    2.94    0.56
  10  14   1    3.38    0.54
  10  14  -1    3.03    0.52
 -10  14   1    3.85    0.60
 -10  14  -2    3.30    0.71
 -10  14   2    3.38    0.61
 -10  15   0    0.63    0.37
  10  15   0    0.19    0.28
 -10  15  -1    1.46    0.43
  10  15   1    0.91    0.35
 -10  15   1    1.76    0.50
  10  15  -1    1.00    0.37
  11   0   0    0.12    0.13
 -11   0   0   -0.12    0.10
  11   0   1   -0.08    0.12
 -11   0  -1   -0.07    0.13
  11   0  -1    0.29    0.14
 -11   0  -2    0.00    0.16
  11   0   2    0.05    0.17
  11   0   3    0.13    0.21
  11   0   3    0.02    0.18
 -11   0  -3    0.07    0.21
 -11   0  -4    0.11    0.27
  11   0   4    0.06    0.25
  11   0   4    0.25    0.31
  11   1   0  113.80    2.34
 -11   1   0  117.71    2.25
  11  -1   0  120.52    2.34
 -11  -1   0  116.31    2.18
  11   1   1   66.85    1.63
  11  -1  -1   65.63    1.44
 -11   1  -1   63.11    1.59
  11   1  -1   65.18    1.50
 -11  -1  -1   67.05    1.59
  11  -1   1   65.94    1.61
  11   1   2   15.49    0.75
 -11   1  -2   14.69    0.76
  11   1   2   15.62    0.77
 -11  -1  -2   16.08    0.78
  11  -1   2   14.00    0.73
  11   1   3    4.06    0.53
 -11   1  -3    3.67    0.55
  11   1   3    3.52    0.52
  11  -1   3    3.14    0.48
 -11  -1  -3    4.27    0.58
 -11   1  -4    0.90    0.37
  11   1   4    0.70    0.32
  11   1   4    1.44    0.41
  11  -1   4    0.94    0.40
 -11  -1  -4    0.57    0.34
  11  -1   4    0.38    0.28
 -11   2   0   79.06    1.70
  11  -2   0   78.92    1.70
  11   2   0   76.44    1.76
  11  -2  -1   41.97    1.03
 -11   2  -1   43.66    1.25
  11   2   1   41.18    1.14
  11   2   1   41.59    1.23
 -11  -2  -1   40.80    1.15
  11  -2   1   40.06    1.19
  11   2  -1   41.77    1.14
  11   2   2    4.11    0.49
  11   2   2    3.94    0.47
 -11   2  -2    4.37    0.52
  11   2  -2    3.27    0.34
 -11  -2  -2    3.69    0.46
  11  -2   2    3.15    0.43
  11   2   3   16.00    0.84
 -11   2  -3   16.09    0.92
  11   2   3   14.57    0.86
 -11  -2  -3   14.94    0.87
  11  -2   3   16.07    0.88
  11   2   4    0.25    0.32
  11   2   4    0.32    0.27
 -11   2  -4    0.53    0.30
 -11  -2  -4   -0.30    0.24
  11  -2   4   -0.11    0.30
  11  -2   4    0.58    0.31
 -11   3   0   20.33    0.73
  11   3   0   19.63    0.77
  11  -3   0   18.72    0.68
 -11   3  -1   16.58    0.73
  11   3   1   15.21    0.70
  11   3   1   14.90    0.63
  11   3  -1   16.89    0.68
 -11   3   1   14.53    0.58
  11  -3   1   15.58    0.69
 -11  -3  -1   16.35    0.66
 -11   3  -2   13.60    0.76
  11   3   2   12.11    0.67
  11   3   2   14.33    0.73
 -11  -3  -2   12.36    0.69
  11   3  -2   13.12    0.61
  11  -3   2   12.34    0.71
  11   3   3    3.52    0.52
 -11   3  -3    3.77    0.56
  11   3   3    3.40    0.48
 -11  -3  -3    2.97    0.48
  11  -3   3    2.98    0.48
  11   3   4    2.87    0.57
  11   3   4    3.32    0.55
 -11   3  -4    4.10    0.65
 -11  -3  -4    3.09    0.56
  11  -3   4    2.73    0.55
  11  -4   0    9.10    0.46
  11   4   0    9.91    0.55
 -11   4   0   10.46    0.54
  11   4   1    3.99    0.45
 -11   4  -1    3.77    0.44
  11   4   1    3.30    0.36
  11   4  -1    3.59    0.40
  11  -4   1    2.84    0.37
 -11   4   1    3.60    0.32
 -11  -4  -1    3.05    0.37
 -11   4  -2   11.07    0.70
  11   4   2   10.15    0.62
  11   4   2    9.50    0.61
 -11  -4  -2   11.27    0.65
  11   4  -2   11.49    0.59
  11  -4   2   10.59    0.66
  11   4   3    3.86    0.52
  11   4   3    4.02    0.53
 -11   4  -3    4.11    0.60
 -11  -4  -3    3.94    0.56
  11  -4   3    4.08    0.56
  11   4   4    0.89    0.36
 -11   4  -4    0.57    0.35
  11   4   4    0.72    0.37
  11  -4   4    0.81    0.39
 -11  -4  -4    0.77    0.37
  11   5   0    0.01    0.14
 -11   5   0    0.00    0.11
  11  -5   0   -0.05    0.09
  11   5   1    7.21    0.44
  11   5   1    7.08    0.50
 -11   5  -1    7.84    0.54
  11   5  -1    8.06    0.50
 -11  -5  -1    7.34    0.46
  11  -5   1    7.02    0.48
 -11   5   1    8.22    0.49
 -11   5  -2    0.90    0.29
  11   5   2    1.73    0.34
  11   5   2    1.13    0.29
  11  -5   2    0.79    0.27
  11   5  -2    1.73    0.30
 -11  -5  -2    1.11    0.29
 -11   5  -3    0.49    0.29
  11   5   3    0.08    0.21
  11   5   3    0.10    0.22
  11  -5   3    0.91    0.32
 -11  -5  -3    0.28    0.25
  11   5   4    0.45    0.31
  11   5   4    0.45    0.32
 -11   5  -4   -0.09    0.26
  11  -5   4    0.74    0.36
 -11  -5  -4    0.03    0.28
  11  -6   0   23.70    0.80
 -11   6   0   25.49    0.94
  11   6   0   24.11    0.93
 -11   6  -1   38.06    1.26
  11   6   1   36.03    1.06
  11   6   1   36.56    1.20
  11  -6   1   35.05    1.14
 -11   6   1   36.63    1.14
  11   6  -1   35.69    1.16
 -11   6  -2    6.14    0.65
  11   6   2    6.11    0.50
  11   6   2    5.17    0.56
  11   6  -2    6.81    0.49
  11  -6   2    5.96    0.60
  11   6   3    5.36    0.62
  11   6   3    4.61    0.60
 -11   6  -3    5.28    0.68
  11  -6   3    5.08    0.62
  11   6   4    0.15    0.30
 -11   6  -4    0.25    0.33
  11   6   4    0.15    0.33
  11  -6   4   -0.09    0.28
  11  -7   0   35.34    1.05
 -11   7   0   36.58    1.21
  11   7   0   36.46    1.20
  11   7   1    0.69    0.25
  11   7   1    0.87    0.25
 -11   7  -1    1.12    0.30
 -11   7   1    1.43    0.30
  11   7  -1    1.03    0.27
  11  -7   1    0.84    0.25
  11   7   2   20.50    0.91
 -11   7  -2   21.14    1.01
  11   7   2   21.84    0.96
  11  -7   2   22.11    0.99
  11   7  -2   22.24    0.92
  11   7   3    2.19    0.43
  11   7   3    1.94    0.43
 -11   7  -3    1.91    0.47
  11   7  -3    1.28    0.30
  11  -7   3    2.21    0.45
 -11   8   0    8.22    0.59
  11   8   0    9.12    0.60
 -11   8  -1    5.39    0.60
  11   8   1    6.26    0.52
 -11   8   1    5.80    0.51
  11   8  -1    5.22    0.55
  11  -8   1    5.86    0.49
 -11   8  -2    2.74    0.47
  11   8   2    2.34    0.41
  11   8   2    2.87    0.43
  11  -8   2    2.80    0.46
  11   8  -2    3.29    0.45
 -11   8   2    2.87    0.44
  11   8   3    4.58    0.58
  11   8   3    6.26    0.70
 -11   8  -3    7.07    0.82
  11   8  -3    6.61    0.58
  11  -8   3    7.68    0.79
  11   9   0   12.53    0.72
 -11   9   0   12.90    0.76
  11   9   1    3.33    0.47
 -11   9  -1    3.04    0.48
 -11   9   1    3.51    0.47
  11   9  -1    3.38    0.46
  11  -9   1    3.55    0.46
  11   9   2    0.43    0.23
 -11   9  -2    0.48    0.27
 -11   9  -2    0.62    0.25
  11   9   2    1.02    0.32
  11   9  -2    0.79    0.28
 -11   9   2    0.50    0.27
  11  -9   2    0.53    0.29
 -11   9  -3    0.52    0.33
 -11   9  -3   -0.03    0.25
  11   9   3    0.19    0.28
  11   9   3    0.08    0.26
  11   9  -3    0.13    0.22
  11  -9   3   -0.04    0.24
 -11  10   0   10.60    0.72
  11  10   0    8.63    0.63
 -11  10  -1    3.23    0.51
 -11  10  -1    2.73    0.41
  11  10   1    2.77    0.46
  11 -10   1    2.09    0.37
 -11  10   1    2.87    0.47
  11  10  -1    3.21    0.47
 -11  10  -2   12.05    0.78
  11  10   2   10.31    0.73
  11  10   2   10.03    0.68
 -11  10  -2    9.85    0.79
  11  10  -2   12.30    0.75
  11 -10   2   11.43    0.77
 -11  10   2   11.40    0.77
 -11  10  -3    3.12    0.56
 -11  10  -3    2.60    0.54
  11  10   3    2.77    0.49
  11  10   3    3.15    0.52
  11  10  -3    3.40    0.50
  11 -10   3    3.50    0.59
  11  11   0    8.35    0.65
 -11  11   0    7.41    0.64
 -11  11  -1    4.31    0.60
  11  11   1    4.34    0.57
 -11  11  -1    3.88    0.52
  11  11  -1    3.97    0.53
  11 -11   1    3.90    0.57
 -11  11   1    4.33    0.58
 -11  11  -2    4.27    0.64
 -11  11  -2    3.10    0.50
  11  11   2    2.74    0.46
  11  11   2    3.01    0.49
  11 -11   2    3.41    0.52
 -11  11   2    2.61    0.49
  11  11  -2    3.92    0.55
  11  12   0    0.30    0.26
 -11  12   0    0.68    0.30
  11  12   1    6.34    0.68
 -11  12  -1    6.44    0.76
  11  12  -1    6.55    0.70
 -11  12   1    6.52    0.73
  11  12   2    1.45    0.42
 -11  12  -2    1.30    0.40
 -11  12  -2    1.52    0.39
 -11  12   2    1.01    0.39
  11  12  -2    1.08    0.35
  11 -12   2    1.39    0.40
  11  13   0    1.85    0.42
 -11  13   0    2.50    0.51
  11  13   1    0.17    0.30
 -11  13  -1    1.28    0.40
 -11  13   1    1.11    0.39
  11  13  -1    0.92    0.36
 -11  13  -2    0.14    0.29
  11  13   2    0.66    0.34
 -11  13  -2    1.76    0.46
  11  13  -2    1.59    0.42
 -11  13   2    1.42    0.48
  11 -13   2    1.24    0.41
  11  14   0    2.84    0.53
 -11  14   0    3.24    0.57
  11  14   1    0.69    0.34
 -11  14  -1    0.36    0.33
  11  14  -1    0.56    0.31
 -11  14   1    0.51    0.34
  12   0   0    6.70    0.43
  12   0  -1   38.68    1.08
 -12   0  -1   39.72    1.19
  12   0   1   40.27    1.22
 -12   0  -2   86.80    2.17
  12   0   2   84.79    2.11
  12   0   3    2.45    0.47
  12   0   3    1.95    0.42
 -12   0  -3    2.37    0.46
  12   0   4    8.07    0.88
  12   0   4    7.02    0.79
 -12   0  -4    6.86    0.83
 -12   1   0    0.76    0.19
  12  -1   0    0.65    0.18
  12   1   0    0.65    0.20
 -12   1  -1   52.62    1.44
  12  -1  -1   53.34    1.29
  12   1   1   57.06    1.51
  12   1  -1   53.21    1.35
  12  -1   1   54.66    1.47
 -12  -1  -1   53.93    1.42
  12   1   2    4.25    0.50
 -12   1  -2    5.21    0.59
  12   1   2    4.75    0.54
 -12  -1  -2    4.41    0.52
  12  -1   2    4.82    0.54
  12   1   3    7.75    0.62
  12   1   3    5.82    0.69
 -12   1  -3    6.45    0.72
 -12  -1  -3    5.70    0.67
  12  -1   3    5.74    0.65
 -12   1  -4   -0.16    0.27
  12   1   4    0.01    0.27
  12   1   4    0.26    0.29
  12  -1   4   -0.13    0.28
 -12  -1  -4    0.09    0.31
  12  -1   4    0.05    0.29
 -12   2   0    8.46    0.46
  12   2   0    7.35    0.47
  12  -2   0    6.63    0.42
  12   2   1    0.66    0.23
 -12   2  -1    0.42    0.19
  12   2   1    0.44    0.19
  12   2  -1    0.53    0.19
 -12  -2  -1    0.22    0.17
  12  -2   1    0.87    0.23
 -12   2  -2    8.83    0.63
  12   2   2    8.19    0.59
  12   2   2    9.04    0.61
  12  -2   2    8.79    0.60
 -12  -2  -2    8.61    0.60
  12   2   3    2.03    0.42
  12   2   3    1.45    0.38
 -12   2  -3    1.44    0.39
 -12  -2  -3    2.25    0.44
  12  -2   3    2.21    0.44
  12   2   4    0.18    0.31
  12   2   4    0.27    0.31
 -12   2  -4    0.63    0.35
  12  -2   4    0.40    0.34
  12  -2   4    0.17    0.26
 -12  -2  -4    0.26    0.33
  12  -3   0    3.80    0.38
 -12   3   0    3.86    0.35
  12   3   0    3.20    0.39
 -12   3  -1   21.16    0.87
  12   3   1   19.64    0.76
  12   3   1   19.54    0.84
  12   3  -1   20.08    0.79
  12  -3   1   21.10    0.84
 -12  -3  -1   19.94    0.77
 -12   3  -2    0.49    0.21
  12   3   2    0.93    0.29
  12   3   2    0.39    0.21
 -12  -3  -2    0.90    0.29
  12  -3   2    0.78    0.27
  12   3  -2    0.48    0.17
  12   3   3    0.35    0.25
 -12   3  -3    0.32    0.27
  12   3   3   -0.08    0.22
 -12  -3  -3    0.33    0.23
  12  -3   3   -0.09    0.20
 -12   3  -4    0.11    0.30
  12   3   4    0.38    0.32
  12   3   4    0.46    0.33
  12  -3   4    0.69    0.37
  12  -3   4    0.87    0.38
 -12  -3  -4    1.04    0.41
 -12   4   0   47.90    1.30
  12  -4   0   45.07    1.21
  12   4   0   46.45    1.34
  12   4   1   13.27    0.61
 -12   4  -1   12.73    0.69
  12   4   1   13.26    0.70
  12   4  -1   13.72    0.66
 -12  -4  -1   13.75    0.63
  12  -4   1   14.02    0.68
  12   4   2   23.25    0.97
  12   4   2   20.81    0.93
 -12   4  -2   20.85    0.99
 -12  -4  -2   21.13    0.92
  12   4  -2   22.51    0.86
  12  -4   2   20.36    0.95
  12   4   3    1.20    0.34
 -12   4  -3    1.09    0.38
  12   4   3    1.00    0.34
 -12  -4  -3    0.58    0.30
  12  -4   3    0.79    0.33
  12   4   4    2.41    0.49
  12   4   4    0.69    0.38
 -12   4  -4    1.82    0.50
 -12  -4  -4    1.76    0.49
  12  -4   4    2.24    0.52
  12  -5   0   28.50    0.91
 -12   5   0   29.81    1.03
  12   5   0   30.34    1.07
  12   5   1   11.00    0.65
 -12   5  -1   10.31    0.64
  12  -5   1   10.66    0.61
 -12  -5  -1   11.10    0.59
 -12   5   1   11.88    0.61
  12   5  -1   11.70    0.64
  12   5   2    5.39    0.58
  12   5   2    5.41    0.57
 -12   5  -2    5.49    0.62
  12   5  -2    5.16    0.44
  12  -5   2    5.62    0.61
 -12  -5  -2    5.06    0.55
  12   5   3   12.89    0.85
 -12   5  -3   14.43    0.95
  12   5   3   13.24    0.80
 -12  -5  -3   12.84    0.84
  12  -5   3   13.90    0.88
 -12   6   0    6.89    0.50
  12   6   0    6.46    0.51
  12  -6   0    7.16    0.45
 -12   6  -1    0.29    0.19
  12   6   1    0.50    0.24
 -12   6   1    0.61    0.22
  12   6  -1    0.89    0.26
  12  -6   1    0.79    0.24
  12   6   2    7.61    0.57
  12   6   2    8.82    0.64
 -12   6  -2    7.96    0.65
  12  -6   2    9.95    0.68
 -12   6  -3    1.11    0.37
  12   6   3    1.07    0.35
  12   6   3    0.67    0.32
  12  -6   3    0.66    0.31
 -12   7   0    9.68    0.62
  12   7   0   11.09    0.66
  12   7   1    3.31    0.46
 -12   7  -1    4.06    0.52
 -12   7   1    4.35    0.49
  12  -7   1    3.49    0.45
  12   7  -1    3.18    0.44
  12   7   2    1.94    0.36
  12   7   2    1.17    0.33
 -12   7  -2    1.97    0.42
  12  -7   2    1.69    0.36
  12   7  -2    2.24    0.38
 -12   7  -3    0.28    0.27
  12   7   3    0.25    0.27
  12   7   3    0.17    0.25
  12  -7   3    0.40    0.28
  12   8   0   12.28    0.73
 -12   8   0   13.70    0.77
 -12   8  -1    0.51    0.27
  12   8   1    0.63    0.28
  12   8  -1    0.51    0.25
 -12   8   1    0.84    0.26
  12  -8   1    0.31    0.21
  12   8   2   11.21    0.75
 -12   8  -2   13.17    0.86
  12  -8   2   11.94    0.77
  12   8  -2   12.90    0.75
 -12   8  -3    0.95    0.39
  12   8   3    0.58    0.30
  12   8   3    1.16    0.37
  12   8  -3    0.95    0.31
  12  -8   3    0.78    0.35
  12   9   0    2.33    0.42
 -12   9   0    1.89    0.38
  12   9   1   29.72    1.19
 -12   9  -1   30.24    1.26
  12  -9   1   28.11    1.08
 -12   9   1   28.87    1.16
  12   9  -1   32.22    1.21
  12   9   2    3.76    0.54
 -12   9  -2    3.56    0.57
  12   9   2    3.97    0.56
  12  -9   2    3.30    0.51
  12   9  -2    3.30    0.49
 -12   9  -3    0.26    0.30
  12   9   3   -0.09    0.29
  12   9   3    0.38    0.31
  12   9  -3    0.06    0.21
  12  -9   3    0.60    0.32
 -12  10   0    1.37    0.35
  12  10   0    0.53    0.27
  12  10   1    3.03    0.48
 -12  10  -1    3.34    0.55
 -12  10   1    2.91    0.48
  12  10  -1    2.66    0.45
  12 -10   1    2.46    0.42
  12  10   2    2.75    0.50
 -12  10  -2    2.29    0.48
  12 -10   2    2.53    0.47
  12  10  -2    2.73    0.47
  12  11   0    3.28    0.52
 -12  11   0    2.79    0.50
  12  11   1    1.55    0.40
 -12  11  -1    2.28    0.44
 -12  11   1    2.10    0.45
  12  11  -1    2.34    0.44
 -12  11  -2    0.35    0.31
  12  11   2    0.21    0.25
 -12  11   2   -0.03    0.29
  12  11  -2    0.21    0.26
  12 -11   2    0.41    0.26
  12  12   0    0.00    0.22
 -12  12   0    0.74    0.31
 -12  12  -1    2.79    0.54
  12  12   1    2.69    0.50
  12  12  -1    2.73    0.50
 -12  12   1    3.37    0.57
 -12  12  -2    1.43    0.42
 -12  12  -2    1.78    0.47
  12  12   2    1.50    0.42
  12 -12   2    1.11    0.36
 -12  12   2    2.25    0.50
  12  12  -2    1.33    0.37
 -12  13   0    1.53    0.43
  12  13   0    1.14    0.35
 -12  13  -1    7.37    0.84
  12  13   1    6.13    0.73
 -12  13   1    6.07    0.77
  12  13  -1    7.53    0.81
 -12  14   0   10.55    0.88
  12  14   0   11.32    0.84
  13   0   0    0.04    0.14
 -13   0  -1    0.06    0.17
  13   0  -1    0.12    0.14
  13   0   1    0.11    0.16
 -13   0  -2   -0.17    0.16
  13   0   2    0.22    0.17
  13   0   3    0.15    0.24
 -13   0  -3    0.14    0.24
  13   0   3    0.00    0.24
  13   1   0   45.50    1.30
  13  -1   0   45.96    1.27
  13  -1  -1    8.79    0.54
  13   1   1    8.36    0.56
 -13   1  -1    8.00    0.53
  13  -1   1    9.22    0.57
 -13  -1  -1    8.23    0.53
  13   1  -1    8.31    0.49
  13   1   2   20.28    0.94
  13   1   2   18.91    0.91
 -13   1  -2   18.78    0.94
 -13  -1  -2   20.00    0.93
  13  -1   2   19.51    0.92
 -13   1  -3   -0.15    0.22
  13   1   3    0.31    0.28
  13   1   3    0.16    0.24
  13  -1   3    0.06    0.25
 -13  -1  -3   -0.20    0.20
  13   2   0    0.44    0.21
  13  -2   0    0.68    0.20
 -13   2  -1   10.48    0.63
  13   2   1   11.18    0.58
  13   2   1   12.66    0.68
  13  -2   1   10.86    0.62
  13   2  -1   10.82    0.58
 -13  -2  -1   11.59    0.60
 -13   2  -2    1.43    0.36
  13   2   2    0.76    0.28
  13   2   2    1.90    0.37
 -13  -2  -2    1.26    0.31
  13  -2   2    1.54    0.34
  13   2   3   21.18    1.05
 -13   2  -3   20.76    1.11
  13   2   3   21.94    1.10
 -13  -2  -3   21.44    1.09
  13  -2   3   21.03    1.07
  13   3   0    0.37    0.18
  13  -3   0    0.25    0.15
 -13   3   0    0.50    0.19
  13   3   1    1.68    0.33
 -13   3  -1    1.78    0.33
  13  -3   1    1.85    0.33
  13   3  -1    1.44    0.28
  13   3   2   36.35    1.31
  13   3   2   36.21    1.27
 -13   3  -2   36.33    1.35
  13  -3   2   37.60    1.33
 -13  -3  -2   36.55    1.28
 -13   3  -3    0.06    0.24
  13   3   3    0.05    0.26
  13   3   3    0.22    0.24
 -13  -3  -3   -0.09    0.21
  13  -3   3   -0.04    0.23
  13  -4   0    0.22    0.15
 -13   4   0    0.33    0.18
  13   4   0    0.23    0.17
 -13   4  -1   21.93    0.94
  13   4   1   22.42    0.95
  13   4  -1   22.44    0.90
  13  -4   1   22.88    0.92
 -13   4  -2    0.49    0.27
  13   4   2    0.47    0.25
  13   4   2    0.37    0.21
  13   4  -2    0.38    0.21
 -13  -4  -2    0.40    0.24
  13  -4   2    0.67    0.31
  13   4   3   -0.15    0.24
 -13   4  -3    0.07    0.27
  13   4   3   -0.06    0.21
 -13  -4  -3   -0.08    0.25
  13  -4   3    0.30    0.26
  13   5   0    0.72    0.24
  13  -5   0    0.32    0.16
 -13   5   0    0.58    0.22
  13   5   1    1.37    0.32
 -13   5  -1    0.91    0.28
  13   5  -1    1.51    0.31
  13  -5   1    1.96    0.34
  13   5   2    4.93    0.54
 -13   5  -2    4.50    0.60
  13   5   2    4.88    0.58
 -13  -5  -2    4.33    0.54
  13   5  -2    4.10    0.48
  13  -5   2    5.00    0.58
  13   5   3    0.43    0.29
  13   5   3    0.58    0.31
 -13   5  -3    0.72    0.33
  13  -5   3    0.03    0.28
 -13  -5  -3    0.70    0.33
  13   6   0   -0.01    0.17
 -13   6   0    0.07    0.17
 -13   6  -1   37.72    1.35
  13   6   1   39.97    1.36
  13   6  -1   40.06    1.31
  13  -6   1   39.54    1.28
 -13   6  -2    3.38    0.52
  13   6   2    3.11    0.45
  13   6   2    2.65    0.45
  13  -6   2    2.84    0.48
  13   6  -2    4.41    0.51
 -13   6  -3    0.12    0.26
  13   6   3    0.01    0.25
  13   6   3    0.19    0.27
  13  -6   3    0.70    0.34
 -13   7   0   19.34    0.91
  13   7   0   20.77    0.94
 -13   7  -1    4.19    0.55
  13   7   1    4.01    0.54
  13  -7   1    4.72    0.54
  13   7  -1    4.08    0.52
  13   7   2    6.13    0.67
 -13   7  -2    4.87    0.64
  13   7  -2    6.34    0.53
  13  -7   2    5.53    0.65
  13   7   3    0.31    0.28
 -13   7  -3    0.66    0.36
  13   7   3    0.22    0.27
  13  -7   3    0.52    0.33
  13   8   0    0.16    0.23
 -13   8   0    0.03    0.20
 -13   8  -1    8.66    0.66
  13   8   1    8.98    0.67
 -13   8   1    9.56    0.64
  13  -8   1    9.73    0.66
  13   8  -1    9.19    0.66
 -13   8  -2    0.28    0.24
  13   8   2    0.21    0.26
  13   8  -2    0.49    0.27
  13  -8   2    0.37    0.25
  13   8   3    4.52    0.65
 -13   8  -3    4.25    0.69
  13   8   3    4.64    0.66
  13  -8   3    4.43    0.64
 -13   9   0    0.60    0.29
  13   9   0    0.84    0.31
 -13   9  -1    3.09    0.52
  13   9   1    2.00    0.43
  13   9  -1    2.95    0.48
 -13   9   1    2.17    0.42
  13  -9   1    2.20    0.40
  13   9   2    1.05    0.34
 -13   9  -2    0.26    0.26
  13   9  -2    0.56    0.26
  13  -9   2    0.67    0.29
 -13  10   0    1.41    0.39
  13  10   0    1.58    0.39
 -13  10  -1    7.11    0.76
  13  10   1    6.84    0.72
  13  10  -1    7.35    0.73
 -13  10   1    7.08    0.63
 -13  10  -2    1.33    0.43
  13  10   2    0.91    0.37
  13  10  -2    0.76    0.31
  13 -10   2    1.54    0.38
 -13  11   0   25.70    1.22
  13  11   0   29.48    1.26
  13  11   1    0.55    0.32
 -13  11  -1    0.12    0.26
 -13  11   1    0.45    0.31
  13  11  -1    0.02    0.23
 -13  11  -2    1.37    0.44
  13  11   2    1.30    0.40
  13  11  -2    0.90    0.32
  13 -11   2    1.29    0.40
 -13  12   0    0.86    0.36
  13  12   0    0.72    0.34
  13  12   1    5.13    0.68
 -13  12  -1    3.94    0.65
 -13  12   1    4.34    0.63
  13  12  -1    4.58    0.64
  13  13   0    0.54    0.33
 -13  13   0    1.08    0.41
  14   0   0    7.15    0.51
  14   0  -1   10.26    0.64
  14   0   1    9.45    0.61
 -14   0  -1   10.13    0.62
  14   0   2   16.05    0.87
 -14   0  -2   13.53    0.81
  14   0   3    9.17    0.76
 -14   0  -3   10.15    0.81
  14   0   3    8.85    0.74
  14  -1   0    0.91    0.26
  14   1   0    1.24    0.28
  14   1   1    7.00    0.53
 -14   1  -1    6.71    0.52
  14  -1   1    5.89    0.49
  14   1  -1    7.23    0.48
  14   1   2   10.27    0.71
  14   1   2    9.04    0.65
 -14   1  -2   10.73    0.73
 -14  -1  -2    9.57    0.70
  14  -1   2    9.90    0.69
  14   1   3    7.32    0.77
  14   1   3    6.82    0.77
 -14   1  -3    7.22    0.81
  14  -1   3    7.21    0.77
  14  -1   3    8.26    0.73
 -14  -1  -3    7.08    0.79
  14  -2   0   35.63    1.11
  14   2   0   33.51    1.15
 -14   2  -1    4.61    0.51
  14   2   1    5.84    0.59
  14   2  -1    5.19    0.43
  14  -2   1    5.99    0.50
  14   2   2    1.89    0.40
 -14   2  -2    2.09    0.42
  14   2   2    1.64    0.38
  14  -2   2    1.89    0.40
 -14  -2  -2    1.61    0.37
  14   2   3    1.73    0.43
  14   2   3    1.63    0.39
 -14   2  -3    0.82    0.35
  14  -2   3    1.17    0.40
 -14  -2  -3    0.84    0.36
  14  -3   0    0.06    0.16
  14   3   0    0.08    0.17
 -14   3  -1   11.80    0.71
  14   3   1   12.22    0.72
  14   3  -1   12.15    0.66
  14  -3   1   12.04    0.68
 -14   3  -2    1.73    0.40
  14   3   2    1.78    0.36
  14   3   2    1.69    0.37
  14  -3   2    2.00    0.41
 -14  -3  -2    1.81    0.39
  14   3   3    1.05    0.38
 -14   3  -3    0.96    0.37
  14   3   3    0.64    0.31
  14  -3   3    0.71    0.34
 -14  -3  -3    0.51    0.32
  14  -4   0   44.21    1.27
  14   4   0   43.99    1.40
 -14   4  -1   11.14    0.71
  14   4   1   12.81    0.74
  14  -4   1   11.19    0.67
  14   4  -1   10.89    0.65
  14   4   2    7.66    0.59
  14   4   2    7.15    0.62
 -14   4  -2    8.12    0.66
 -14  -4  -2    7.97    0.61
  14  -4   2    6.05    0.64
  14   4   3    0.73    0.34
 -14   4  -3    0.64    0.35
  14   4   3    0.76    0.36
  14  -4   3    0.73    0.35
 -14  -4  -3    0.68    0.33
  14   5   0    4.52    0.52
 -14   5   0    5.52    0.49
 -14   5  -1    9.23    0.66
  14   5   1   10.84    0.71
  14   5  -1   11.25    0.69
  14  -5   1    9.08    0.61
  14   5   2    1.77    0.40
 -14   5  -2    2.28    0.46
  14   5  -2    2.15    0.39
  14  -5   2    2.52    0.45
 -14  -5  -2    1.68    0.38
 -14   5  -3   10.33    0.88
  14   5   3    8.61    0.75
  14   5   3   11.14    0.81
  14  -5   3   10.66    0.83
 -14  -5  -3   10.45    0.81
 -14   6   0   -0.03    0.18
  14   6   0   -0.04    0.20
  14   6   1    0.84    0.32
 -14   6  -1    1.36    0.34
  14  -6   1    0.22    0.20
  14   6  -1    1.53    0.35
 -14   6  -2    2.14    0.46
  14   6   2    1.59    0.40
  14  -6   2    1.51    0.38
  14   6  -2    2.05    0.38
 -14   6  -3    0.48    0.34
  14   6   3   -0.10    0.31
  14   6   3    0.13    0.28
  14  -6   3    0.41    0.32
  14   7   0    6.54    0.66
 -14   7   0    6.35    0.56
  14   7   1    7.00    0.72
 -14   7  -1    8.59    0.67
  14  -7   1    7.35    0.58
  14   7  -1    7.24    0.60
 -14   7  -2    1.78    0.42
  14   7   2    1.73    0.41
  14  -7   2    1.33    0.38
  14   7  -2    1.72    0.38
  14   7   3    2.81    0.52
  14   7   3    1.66    0.46
  14  -7   3    2.43    0.51
  14   8   0   14.85    0.86
 -14   8   0   13.95    0.83
 -14   8  -1    1.15    0.33
  14   8   1    0.87    0.34
  14   8  -1    1.50    0.37
  14  -8   1    1.27    0.35
  14   8   2    1.62    0.43
 -14   8  -2    1.33    0.40
  14   8  -2    1.47    0.36
  14  -8   2    1.35    0.39
  14   9   0    6.08    0.67
 -14   9   0    5.41    0.64
 -14   9  -1    9.30    0.74
  14   9   1   10.41    0.77
  14   9  -1   10.03    0.72
  14   9   2    0.07    0.27
 -14   9  -2    0.48    0.31
  14  -9   2    0.56    0.29
  14   9  -2    0.29    0.23
 -14  10   0    2.68    0.49
  14  10   0    3.79    0.58
 -14  10  -1    0.28    0.29
  14  10   1    0.50    0.31
  14  10  -1    0.18    0.25
  14  10   2    5.42    0.72
 -14  10  -2    4.87    0.72
  14 -10   2    4.23    0.62
  14  10  -2    4.96    0.64
 -14  11   0    5.02    0.65
  14  11   0    3.86    0.59
  14  11   1   -0.24    0.23
 -14  11  -1    0.24    0.31
  14  11  -1    0.02    0.23
 -14  11   1    0.47    0.31
 -14  12   0    1.64    0.43
  14  12   0    2.06    0.48
  15   0   0   -0.13    0.17
  15   0   1    0.23    0.22
 -15   0  -2   -0.17    0.23
  15   0   2   -0.11    0.22
  15   0   2   -0.47    0.17
  15   0   3   -0.47    0.22
 -15   0  -3    0.25    0.34
  15   0   3   -0.03    0.27
  15   1   0    6.80    0.52
  15  -1   0    6.52    0.51
  15   1   1   14.73    0.81
  15   1  -1   12.45    0.77
  15  -1   1   13.65    0.77
 -15   1  -2    1.20    0.35
  15   1   2    1.33    0.35
  15   1   2    0.97    0.32
 -15  -1  -2    0.93    0.33
  15  -1   2    0.83    0.31
 -15   1  -3    0.32    0.32
  15   1   3    0.22    0.32
  15   1   3    1.01    0.36
  15  -1   3    0.63    0.34
 -15  -1  -3    0.59    0.33
  15  -1   3    0.68    0.34
  15  -2   0    1.45    0.30
  15   2   0    1.71    0.34
  15   2   1   20.77    0.96
 -15   2  -1   19.18    0.97
  15   2  -1   21.84    0.90
  15  -2   1   23.35    0.97
  15   2   2    1.23    0.36
 -15   2  -2    1.45    0.40
  15   2   2    1.06    0.32
  15  -2   2    1.15    0.35
 -15  -2  -2    1.19    0.36
  15   2   3    1.30    0.41
 -15   2  -3    1.51    0.46
  15   2   3    1.84    0.45
  15  -2   3    1.68    0.47
 -15  -2  -3    0.95    0.39
  15  -3   0   20.89    0.85
  15   3   0   22.16    0.96
  15   3   1    3.86    0.53
 -15   3  -1    3.64    0.49
  15   3  -1    3.69    0.46
  15  -3   1    3.31    0.46
  15   3   2   10.52    0.75
 -15   3  -2   10.48    0.77
  15  -3   2    9.69    0.72
 -15   3  -3    5.32    0.75
  15   3   3    7.53    0.83
  15   3   3    5.76    0.71
  15  -3   3    6.47    0.76
 -15  -3  -3    5.07    0.68
  15   4   0    4.77    0.54
  15   4   1    1.77    0.39
 -15   4  -1    1.48    0.36
  15  -4   1    1.49    0.32
  15   4  -1    1.16    0.32
 -15   4  -2    2.43    0.50
  15   4   2    2.67    0.49
  15  -4   2    2.70    0.48
  15   4   3    1.06    0.40
 -15   4  -3    0.61    0.40
  15   4   3    0.29    0.34
  15  -4   3    0.79    0.36
 -15  -4  -3    0.57    0.37
  15   5   0    8.71    0.64
 -15   5  -1    4.87    0.60
  15   5   1    4.20    0.56
  15   5  -1    4.43    0.54
  15  -5   1    5.55    0.59
 -15   5  -2    1.37    0.42
  15   5   2    0.98    0.38
  15  -5   2    1.56    0.40
  15   6   0   20.52    0.99
 -15   6  -1    4.94    0.60
  15   6   1    5.63    0.65
  15  -6   1    5.96    0.62
  15   6   2    8.74    0.73
 -15   6  -2    8.51    0.76
  15   6  -2    6.67    0.75
  15  -6   2    8.11    0.68
  15   7   0    4.61    0.59
  15   7   1    0.26    0.26
 -15   7  -1    0.45    0.26
  15  -7   1    0.25    0.26
  15   7  -1    0.23    0.24
  15   7   2    5.40    0.67
 -15   7  -2    3.46    0.59
  15   7  -2    3.23    0.48
  15  -7   2    4.52    0.61
 -15   8   0    2.48    0.49
  15   8   0    2.22    0.46
 -15   8  -1    2.62    0.49
  15   8   1    3.06    0.54
  15   8  -1    2.37    0.46
 -15   8  -2    1.70    0.45
  15   8   2    1.77    0.46
  15  -8   2    1.32    0.39
  15   8  -2    2.55    0.46
 -15   9   0    2.90    0.51
  15   9   0    2.45    0.47
  15   9   1    2.26    0.47
 -15   9  -1    1.44    0.41
  15   9  -1    2.11    0.46
 -15  10   0   -0.03    0.26
  15  10   0    0.15    0.28
  15  10   1    3.28    0.56
 -15  10  -1    3.79    0.63
  15  10  -1    3.23    0.53
  15  11   0    1.75    0.47
 -15  11   0    1.76    0.44
  16   0   0   51.22    1.53
  16   0   1    2.41    0.43
  16   0   2    4.83    0.62
 -16   0  -2    5.02    0.63
  16   1   0    0.48    0.24
  16  -1   0    0.03    0.19
  16   1   1   10.29    0.70
  16  -1   1   10.73    0.70
 -16   1  -2   -0.01    0.25
  16   1   2   -0.15    0.21
  16  -1   2    0.31    0.27
  16  -2   0    2.17    0.37
  16   2   0    2.34    0.41
  16   2   1    7.33    0.72
  16  -2   1    7.11    0.68
 -16   2  -2    1.92    0.47
  16   2   2    2.19    0.45
  16  -2   2    2.32    0.46
  16   3   0    6.48    0.66
  16   3   1    2.61    0.46
  16   3  -1    2.18    0.39
  16  -3   1    2.78    0.45
 -16   3  -2    0.51    0.32
  16   3   2    0.74    0.35
  16  -3   2    0.46    0.28
  16   4   0    1.39    0.34
  16   4   1    3.42    0.51
  16  -4   1    2.73    0.46
  16   4  -1    3.01    0.45
 -16   4  -2    9.81    0.80
  16   4   2    9.16    0.79
  16  -4   2   11.29    0.79
  16   5   0    2.80    0.48
  16   5   1   17.29    0.95
 -16   5  -1   14.89    0.92
  16   5  -1   16.46    0.87
  16   5   2    3.19    0.54
 -16   5  -2    2.56    0.53
  16  -5   2    3.44    0.55
  16   6   0    7.80    0.65
 -16   6  -1    1.54    0.43
  16   6   1    1.29    0.36
  16   6  -1    1.34    0.39
  16  -6   1    1.11    0.31
  16   6   2    0.82    0.35
 -16   6  -2    1.06    0.39
  16  -6   2    1.46    0.40
  16   7   0    1.16    0.35
 -16   7  -1    3.85    0.59
  16   7   1    5.60    0.68
  16   7  -1    4.30    0.58
  16   7   2    1.52    0.50
  16  -7   2    1.93    0.45
  16   8   0    0.83    0.38
  16   8   1    0.34    0.33
 -16   8  -1    0.46    0.31
  16   8  -1    0.44    0.27
  16   9   0    1.50    0.39
 -16   9  -1    0.22    0.29
  16   9   1    1.16    0.38
  16   9  -1    1.13    0.36
  17   0   0    0.10    0.22
  17   0   1    0.01    0.22
  17   0   2   -0.09    0.22
  17   1   0   -0.03    0.21
  17  -1   0    0.01    0.19
  17   1   1   -0.17    0.21
  17  -1   1    0.18    0.24
  17   1   2    8.83    0.73
  17  -1   2    7.80    0.81
  17   2   0    0.49    0.28
  17   2   1   12.50    0.83
  17  -2   1   11.45    0.75
  17   2   2    0.94    0.38
  17  -2   2    0.77    0.37
  17   3   0   25.77    1.12
  17   3   1    0.67    0.31
  17  -3   1    0.38    0.25
  17   3   2    1.37    0.39
 -17   3  -2    1.42    0.46
  17  -3   2    0.68    0.32
  17   4   0   -0.09    0.26
  17   4   1    5.63    0.69
  17  -4   1    4.09    0.56
  17   4  -1    4.19    0.53
  17   4   2    0.47    0.35
 -17   4  -2    0.08    0.33
  17  -4   2    0.45    0.29
  17   5   0    0.71    0.32
  17   5   1    1.10    0.37
  17   5  -1    1.23    0.35
  17  -5   1    1.64    0.50
  17   6   0    0.09    0.22
  17   6   1    3.11    0.55
  17   6  -1    3.07    0.50
  17   7   0    9.04    0.74
  17   7   1    0.11    0.28
  17   7  -1    0.05    0.23
  18   0   1    2.49    0.48
  18   1   0    1.90    0.40
  18   1   1    1.97    0.43
  18  -1   1    2.11    0.42
  18   2   0    1.62    0.39
  18   2   1    2.57    0.50
  18  -2   1    2.08    0.42
  18   3   0   -0.21    0.24
  18   3   1    0.72    0.33
  18  -3   1    0.78    0.33
  18   4   0    2.22    0.46
  18   4   1    0.90    0.35
  18   5   0    2.92    0.51
   0   0   0    0.00    0.00
;
_shelx_hkl_checksum     46799
_shelx_res_file
;
TITL a_a.res in Pna2(1)
    shelx.res
    created by SHELXL-2018/3 at 12:07:29 on 23-Oct-2024
CELL  0.71073  13.3045  12.9112   3.8636   90.000   90.000   90.000
ZERR    2.000   0.0023   0.0024   0.0007    0.000    0.000    0.000
LATT -1
SYMM -X, -Y, 1/2+Z
SYMM 1/2+X, 1/2-Y, Z
SYMM 1/2-X, 1/2+Y, 1/2+Z
SFAC C  H  N  O  Cl
UNIT 24  20  4  4  4
DFIX 0.85 0.01 N2 H1A N2 H2A
DFIX 1.39 0.01 H1A H2A
L.S. 10
ACTA
BOND $H
FMAP 2
PLAN 20
SIZE 0.215 0.232 0.329
CONF
TEMP 23.150
WGHT    0.100000
FVAR       0.41870
CL1   5    0.498022    0.359724    0.716454    11.00000    0.03770    0.05647 =
         0.05587    0.00485   -0.00315    0.00164
CL2   5    0.117009    0.466368    0.377633    11.00000    0.04368    0.06871 =
         0.08695    0.00029   -0.00930    0.00929
N2    3    0.324665    0.505421    0.664807    11.00000    0.04306    0.03167 =
         0.06510   -0.01278   -0.00171   -0.00044
C3    1    0.307026    0.408705    0.545432    11.00000    0.03571    0.02869 =
         0.03662   -0.00122    0.00473   -0.00352
N1    3    0.271922    0.205885    0.291129    11.00000    0.06709    0.03504 =
         0.06828   -0.01281    0.00556   -0.01249
C2    1    0.379873    0.330673    0.550445    11.00000    0.03693    0.03233 =
         0.04116    0.00062    0.00455   -0.00186
C4    1    0.214892    0.377869    0.400814    11.00000    0.03724    0.04198 =
         0.04015   -0.00067    0.00164   -0.00447
C1    1    0.360416    0.233154    0.427951    11.00000    0.06112    0.03155 =
         0.05976   -0.00348    0.01016   -0.00005
AFIX  43
H1    2    0.411046    0.183632    0.440476    11.00000   -1.20000
AFIX   0
C5    1    0.201532    0.279015    0.280138    11.00000    0.05124    0.05173 =
         0.05184   -0.00599    0.00090   -0.02076
AFIX  43
H5    2    0.139506    0.262014    0.184783    11.00000   -1.20000
AFIX   0
H1A   2    0.372888    0.525274    0.788119    11.00000    0.08142
H2A   2    0.279694    0.552492    0.653050    11.00000    0.05980
HKLF 4
REM  a_a.res in Pna2(1)
REM wR2 = 0.1159, GooF = S = 0.879, Restrained GooF = 0.878 for all data
REM R1 = 0.0312 for 1729 Fo > 4sig(Fo) and 0.0374 for all 1969 data
REM 90 parameters refined using 4 restraints
END
WGHT      0.0471      0.0766
REM Highest difference peak  0.263,  deepest hole -0.222,  1-sigma level  0.043
Q1    1   0.4803  0.3088  0.7143  11.00000  0.05    0.26
Q2    1   0.1196  0.4346  0.2570  11.00000  0.05    0.25
Q3    1   0.1166  0.4462  0.5137  11.00000  0.05    0.24
Q4    1   0.3477  0.3759  0.5333  11.00000  0.05    0.23
Q5    1   0.3202  0.4523  0.6058  11.00000  0.05    0.21
Q6    1   0.2766  0.4018  0.5091  11.00000  0.05    0.19
Q7    1   0.3637  0.2814  0.5452  11.00000  0.05    0.16
Q8    1   0.2078  0.3486  0.3168  11.00000  0.05    0.16
Q9    1   0.3924  0.5030  0.7653  11.00000  0.05    0.15
Q10   1   0.2622  0.1642  0.2056  11.00000  0.05    0.14
Q11   1   0.3021  0.1962  0.3332  11.00000  0.05    0.14
Q12   1   0.2014  0.2572  0.3837  11.00000  0.05    0.13
Q13   1   0.2444  0.2356  0.2157  11.00000  0.05    0.13
Q14   1   0.2367  0.2379  0.5959  11.00000  0.05    0.12
Q15   1   0.3057  0.1539  0.0154  11.00000  0.05    0.12
Q16   1   0.3158  0.2193  0.3813  11.00000  0.05    0.11
Q17   1   0.4090  0.5353  1.2080  11.00000  0.05    0.11
Q18   1   0.1584  0.5147  0.3369  11.00000  0.05    0.11
Q19   1   0.2848  0.3981  0.2638  11.00000  0.05    0.11
Q20   1   0.2910  0.4780  0.6848  11.00000  0.05    0.11
;
_shelx_res_checksum     63804
