# Supplementary material for: 4-Amino-3,5-di­chloro­pyridine
Source: IUCrdata. 2024 Nov 22;9(Pt 11):x241120. doi: 10.1107/S2414314624011209 (PMC11618866; doi:10.1107/S2414314624011209)
Supplement: Supplementary file 2 [file x-09-x241120-Isup2.hkl]

data_I                                                                          
_shelx_title ' a_a.res in Pna2(1)'                                              
_shelx_refln_list_code          4                                               
_shelx_F_calc_maximum       74.56                                               
_exptl_crystal_F_000       292.00                                               
_reflns_d_resolution_high  0.7053                                               
                                                                                
loop_                                                                           
 _space_group_symop_operation_xyz                                               
 'x, y, z'                                                                      
 '-x, -y, z+1/2'                                                                
 'x+1/2, -y+1/2, z'                                                             
 '-x+1/2, y+1/2, z+1/2'                                                         
                                                                                
_cell_length_a    13.3045                                                       
_cell_length_b    12.9112                                                       
_cell_length_c     3.8636                                                       
_cell_angle_alpha  90.000                                                       
_cell_angle_beta   90.000                                                       
_cell_angle_gamma  90.000                                                       
                                                                                
_shelx_F_squared_multiplier     1.000                                           
                                                                                
loop_                                                                           
 _refln_index_h                                                                 
 _refln_index_k                                                                 
 _refln_index_l                                                                 
 _refln_F_squared_calc                                                          
 _refln_F_squared_meas                                                          
 _refln_F_squared_sigma                                                         
 _refln_observed_status                                                         
   2   0  -5          2.66          3.19         1.71 o                         
   4   0  -5          1.48          0.29         1.54 o                         
   6   0  -5          4.29          3.94         2.11 o                         
   1   1  -5          5.11          4.39         1.77 o                         
   2   1  -5          7.69          8.44         1.59 o                         
   3   1  -5          0.83          0.65         0.97 o                         
   4   1  -5         11.04         10.98         1.83 o                         
   5   1  -5          0.65          1.51         1.17 o                         
   6   1  -5          6.86          7.48         2.11 o                         
   7   1  -5          2.11         -0.73         1.51 o                         
   1   2  -5         26.56         22.42         3.19 o                         
   2   2  -5          5.91          4.34         1.83 o                         
   3   2  -5          4.97          5.53         2.05 o                         
   4   2  -5          0.65         -0.49         1.17 o                         
   5   2  -5         20.21         22.24         2.50 o                         
   6   2  -5          0.83         -0.24         1.68 o                         
   7   2  -5          4.00          4.22         2.28 o                         
   1   3  -5          2.04          1.77         1.60 o                         
   2   3  -5          9.37         11.64         2.62 o                         
   3   3  -5          3.59          2.90         1.11 o                         
   4   3  -5          0.41         -0.17         1.25 o                         
   5   3  -5          1.25         -0.80         1.37 o                         
   6   3  -5          7.84          9.29         2.20 o                         
   2   4  -5          8.18          8.16         1.57 o                         
   3   4  -5          5.14          2.22         1.09 o                         
   4   4  -5          3.95          4.08         1.36 o                         
   5   4  -5          4.03          2.91         1.83 o                         
   6   4  -5          3.64          0.74         1.65 o                         
   1   5  -5          2.33          2.57         1.48 o                         
   2   5  -5         19.48         21.03         2.67 o                         
   3   5  -5          3.88          4.85         1.39 o                         
   4   5  -5          1.16          2.39         1.14 o                         
   5   5  -5          0.09         -0.54         0.96 o                         
   1   6  -5          5.76          9.01         2.28 o                         
   2   6  -5          0.82          1.37         1.43 o                         
   3   6  -5          3.94          3.76         2.00 o                         
   4   6  -5          4.33          5.58         1.55 o                         
   0   7  -5          1.01         -0.17         1.20 o                         
   1   7  -5          1.77          0.64         1.07 o                         
   2   7  -5          1.25          3.82         1.77 o                         
   0   0  -4         19.50         20.19         2.57 o                         
   2   0  -4         99.40        105.64         5.02 o                         
   4   0  -4        122.83        131.83         5.99 o                         
   6   0  -4         63.77         66.23         4.45 o                         
   8   0  -4         27.31         24.70         3.48 o                         
  10   0  -4         12.54          8.61         2.51 o                         
  12   0  -4         38.85         39.13         4.73 o                         
   1   1  -4         62.76         63.94         1.66 o                         
   2   1  -4          6.21          6.87         0.83 o                         
   3   1  -4         31.55         30.46         2.81 o                         
   4   1  -4          0.85          0.33         0.91 o                         
   5   1  -4         14.74         14.91         1.91 o                         
   6   1  -4          0.85          1.16         0.99 o                         
   7   1  -4         31.37         31.27         3.62 o                         
   8   1  -4          7.84          7.84         1.55 o                         
   9   1  -4         45.43         49.86         2.95 o                         
  10   1  -4          7.81          8.02         1.85 o                         
  11   1  -4          4.22          4.15         1.43 o                         
  12   1  -4          0.66         -0.25         1.16 o                         
   0   2  -4         62.86         59.27         2.47 o                         
   1   2  -4          5.97          5.69         0.67 o                         
   2   2  -4         11.13          9.81         0.86 o                         
   3   2  -4          5.18          7.65         1.71 o                         
   4   2  -4          4.91          4.90         0.96 o                         
   5   2  -4         11.98         11.20         1.65 o                         
   6   2  -4          5.52          2.44         1.09 o                         
   7   2  -4          8.91          6.22         1.41 o                         
   8   2  -4         10.98         12.62         1.81 o                         
   9   2  -4          0.49          2.14         1.07 o                         
  10   2  -4          5.08          4.62         1.43 o                         
  11   2  -4          1.61          0.39         2.37 o                         
  12   2  -4          2.34          2.51         1.37 o                         
   1   3  -4         18.35         16.22         1.79 o                         
   2   3  -4         42.81         42.16         2.38 o                         
   3   3  -4        102.38        110.27         2.53 o                         
   4   3  -4         25.16         29.37         1.95 o                         
   5   3  -4         81.87         86.27         2.80 o                         
   6   3  -4          7.05          4.22         0.98 o                         
   7   3  -4         12.51         12.48         1.94 o                         
   8   3  -4          4.64          4.70         1.31 o                         
   9   3  -4         12.43         12.45         1.85 o                         
  10   3  -4          3.12          1.89         1.45 o                         
  11   3  -4         18.28         20.48         2.88 o                         
  12   3  -4          3.49          2.87         2.65 o                         
   0   4  -4         46.79         49.54         2.34 o                         
   1   4  -4          3.55          3.55         0.66 o                         
   2   4  -4         69.90         72.62         2.80 o                         
   3   4  -4         25.41         23.80         1.64 o                         
   4   4  -4         87.01         90.43         4.96 o                         
   5   4  -4          6.78          7.04         1.14 o                         
   6   4  -4         33.20         32.17         2.18 o                         
   7   4  -4          9.72         11.26         1.40 o                         
   8   4  -4         41.36         43.74         2.78 o                         
   9   4  -4          2.37          1.93         1.19 o                         
  10   4  -4         15.63         14.73         2.12 o                         
  11   4  -4          5.12          3.81         1.45 o                         
  12   4  -4          9.27         10.21         2.00 o                         
   1   5  -4          3.43          3.34         0.87 o                         
   2   5  -4         13.96         13.12         1.80 o                         
   3   5  -4         26.03         26.96         1.81 o                         
   4   5  -4          2.93          3.91         0.91 o                         
   5   5  -4         80.41         94.16         2.88 o                         
   6   5  -4         14.08          9.72         1.61 o                         
   7   5  -4         30.39         28.92         3.31 o                         
   8   5  -4          0.93          1.06         0.97 o                         
   9   5  -4          3.28          3.00         1.31 o                         
  10   5  -4          5.88          6.13         1.55 o                         
  11   5  -4          3.28         -0.18         1.09 o                         
   0   6  -4         12.96         10.77         1.68 o                         
   1   6  -4          1.69          1.44         0.87 o                         
   2   6  -4         12.24         11.99         1.25 o                         
   3   6  -4         15.12         14.46         1.85 o                         
   4   6  -4         36.05         40.31         1.97 o                         
   5   6  -4          1.57          2.77         0.82 o                         
   6   6  -4         21.92         24.09         1.93 o                         
   7   6  -4          8.46          9.24         1.69 o                         
   8   6  -4         11.19          8.65         1.66 o                         
   9   6  -4          5.59          7.07         2.34 o                         
  10   6  -4         12.13         12.44         2.97 o                         
  11   6  -4          1.50          1.43         1.88 o                         
   1   7  -4         43.83         41.09         1.95 o                         
   2   7  -4         13.05         11.24         1.28 o                         
   3   7  -4         19.99         18.16         1.61 o                         
   4   7  -4          4.67          5.97         1.08 o                         
   5   7  -4         36.79         36.53         2.28 o                         
   6   7  -4         29.79         29.26         2.06 o                         
   7   7  -4         29.60         31.58         4.22 o                         
   8   7  -4          0.51          1.87         1.14 o                         
   9   7  -4         18.64         24.19         2.64 o                         
  10   7  -4          4.19          2.85         2.11 o                         
   0   8  -4         61.20         58.53         4.05 o                         
   1   8  -4          5.94          5.50         1.00 o                         
   2   8  -4         24.39         22.92         1.77 o                         
   3   8  -4          2.59          4.34         1.12 o                         
   4   8  -4          7.35         10.02         1.81 o                         
   5   8  -4          2.68          3.61         0.94 o                         
   6   8  -4         10.19         10.35         1.37 o                         
   7   8  -4          8.61          9.09         1.39 o                         
   8   8  -4         12.57          9.78         1.85 o                         
   9   8  -4          5.65          3.21         1.40 o                         
   1   9  -4          0.71          0.54         0.89 o                         
   2   9  -4          8.23          8.17         1.19 o                         
   3   9  -4          3.44          2.05         0.86 o                         
   4   9  -4          3.75          4.05         1.00 o                         
   5   9  -4          3.06          1.55         0.85 o                         
   6   9  -4          1.41          1.79         0.90 o                         
   7   9  -4          0.20          0.44         0.79 o                         
   8   9  -4          0.00          0.62         0.85 o                         
   0  10  -4         17.01         16.49         2.85 o                         
   1  10  -4          6.47          6.02         1.39 o                         
   2  10  -4          7.75          9.54         1.34 o                         
   3  10  -4          0.08          0.28         0.77 o                         
   4  10  -4         17.31         15.71         1.67 o                         
   5  10  -4          0.23          0.18         0.76 o                         
   6  10  -4          8.26          9.99         1.44 o                         
   7  10  -4          6.62          7.73         1.39 o                         
   1  11  -4         14.92         15.16         2.04 o                         
   2  11  -4          2.49          2.69         1.16 o                         
   3  11  -4          7.97         13.39         1.58 o                         
   4  11  -4          1.91          1.57         0.90 o                         
   5  11  -4          7.75          7.09         1.32 o                         
   6  11  -4          3.21          2.64         1.03 o                         
   0  12  -4          3.09          0.57         1.43 o                         
   1  12  -4          0.36          1.60         1.10 o                         
   2  12  -4          1.82          1.85         1.21 o                         
   3  12  -4          0.35          0.37         1.05 o                         
   2   0  -3        240.70        252.96         3.28 o                         
   4   0  -3          5.46          5.66         0.79 o                         
   6   0  -3         62.35         59.38         3.65 o                         
   8   0  -3        121.24        118.42         5.48 o                         
  10   0  -3         78.47         76.95         4.62 o                         
  12   0  -3         12.21         13.52         2.62 o                         
  14   0  -3         50.96         57.90         4.62 o                         
   0   1  -3        161.51        152.37         2.37 o                         
   1   1  -3         62.19         58.74         1.00 o                         
   2   1  -3        209.03        214.79         2.41 o                         
   3   1  -3         43.08         43.26         0.98 o                         
   4   1  -3        184.23        193.20         3.33 o                         
   5   1  -3         31.23         32.76         2.25 o                         
   6   1  -3        100.37        102.49         3.57 o                         
   7   1  -3         48.94         50.60         2.50 o                         
   8   1  -3        106.69        107.40         3.67 o                         
   9   1  -3         11.36          9.11         1.40 o                         
  10   1  -3         37.36         40.27         2.46 o                         
  11   1  -3         19.73         22.68         2.28 o                         
  12   1  -3         38.49         34.63         2.80 o                         
  13   1  -3          0.12         -0.84         0.84 o                         
  14   1  -3         38.43         40.78         3.23 o                         
  15   1  -3          3.49          2.58         1.31 o                         
   1   2  -3         51.91         48.02         1.52 o                         
   2   2  -3        135.55        138.79         2.13 o                         
   3   2  -3        717.99        754.90         6.64 o                         
   4   2  -3         18.97         19.10         1.12 o                         
   5   2  -3        194.95        181.88         2.99 o                         
   6   2  -3         33.22         30.83         1.24 o                         
   7   2  -3        199.62        202.72        17.23 o                         
   8   2  -3          8.28          8.57         1.91 o                         
   9   2  -3         10.38         11.73         1.61 o                         
  10   2  -3         32.19         27.22         2.36 o                         
  11   2  -3         85.59         88.44         3.61 o                         
  12   2  -3          9.21         10.76         2.31 o                         
  13   2  -3        111.48        120.43         4.44 o                         
  14   2  -3          7.16          4.73         1.43 o                         
  15   2  -3         10.13          6.96         1.70 o                         
   0   3  -3        177.27        157.07         5.22 o                         
   1   3  -3        131.48        135.28         2.13 o                         
   2   3  -3         98.23         99.84         1.80 o                         
   3   3  -3        130.35        133.72         2.12 o                         
   4   3  -3         78.25         75.64         1.85 o                         
   5   3  -3        107.80        105.22         2.31 o                         
   6   3  -3          2.98          3.10         0.62 o                         
   7   3  -3         48.05         50.94         1.62 o                         
   8   3  -3        127.44        125.98         3.97 o                         
   9   3  -3          5.26          6.87         1.31 o                         
  10   3  -3         50.03         46.31         3.08 o                         
  11   3  -3         17.17         19.14         2.28 o                         
  12   3  -3          0.66          1.86         1.00 o                         
  13   3  -3          0.47         -0.11         0.90 o                         
  14   3  -3          4.81          4.10         1.38 o                         
  15   3  -3         32.53         29.58         2.87 o                         
   1   4  -3         90.58         87.78         2.05 o                         
   2   4  -3         12.69         13.06         0.89 o                         
   3   4  -3          1.45          2.87         0.71 o                         
   4   4  -3        107.67        110.75         3.45 o                         
   5   4  -3         46.73         52.53         2.52 o                         
   6   4  -3         61.37         67.39         1.87 o                         
   7   4  -3         24.84         28.23         1.40 o                         
   8   4  -3          4.72          5.25         0.86 o                         
   9   4  -3         40.01         39.74         2.35 o                         
  10   4  -3         16.93         15.38         3.68 o                         
  11   4  -3         22.22         22.94         2.34 o                         
  12   4  -3          5.41          4.59         1.45 o                         
  13   4  -3          1.00         -0.04         1.05 o                         
  14   4  -3          5.34          3.77         1.37 o                         
  15   4  -3          4.71          3.36         1.55 o                         
   0   5  -3         25.98         26.54         2.22 o                         
   1   5  -3         26.95         27.22         1.10 o                         
   2   5  -3         73.39         72.27         1.75 o                         
   3   5  -3          2.90          3.55         1.12 o                         
   4   5  -3        676.43        692.75         8.56 o                         
   5   5  -3         29.99         31.20         1.71 o                         
   6   5  -3        147.53        148.45         2.87 o                         
   7   5  -3         19.92         19.62         1.31 o                         
   8   5  -3          0.42          0.67         0.78 o                         
   9   5  -3          5.56          5.51         0.96 o                         
  10   5  -3         48.43         44.76         2.64 o                         
  11   5  -3          2.02          2.15         1.08 o                         
  12   5  -3         76.84         77.48         4.53 o                         
  13   5  -3          3.68          4.05         1.33 o                         
  14   5  -3         53.88         59.30         3.40 o                         
   1   6  -3        250.65        244.49         4.25 o                         
   2   6  -3         28.71         28.57         1.16 o                         
   3   6  -3         99.71         96.32         3.58 o                         
   4   6  -3         41.28         47.49         2.31 o                         
   5   6  -3         31.48         32.95         1.69 o                         
   6   6  -3        105.25        118.41         3.60 o                         
   7   6  -3        239.28        234.13         4.48 o                         
   8   6  -3          0.29          1.27         0.78 o                         
   9   6  -3         92.15         95.87         2.82 o                         
  10   6  -3         26.36         24.56         2.28 o                         
  11   6  -3         26.69         30.12         3.88 o                         
  12   6  -3          6.65          6.33         2.11 o                         
  13   6  -3          2.70          0.68         1.48 o                         
  14   6  -3          2.12          2.74         1.94 o                         
   0   7  -3         18.09         16.37         2.03 o                         
   1   7  -3         47.16         51.76         1.57 o                         
   2   7  -3          0.57          1.01         0.45 o                         
   3   7  -3         10.40          8.87         1.04 o                         
   4   7  -3         19.35         15.93         1.34 o                         
   5   7  -3          2.47          2.79         0.85 o                         
   6   7  -3          2.71          3.67         0.77 o                         
   7   7  -3         24.01         21.40         1.63 o                         
   8   7  -3          9.05          7.53         1.10 o                         
   9   7  -3          2.79          3.31         0.90 o                         
  10   7  -3          3.52          4.24         0.99 o                         
  11   7  -3          9.44          8.66         1.80 o                         
  12   7  -3          2.61          1.60         1.54 o                         
  13   7  -3          1.84          3.76         2.05 o                         
   1   8  -3          4.92          4.58         0.68 o                         
   2   8  -3         17.55         12.45         1.23 o                         
   3   8  -3         70.38         69.29         2.29 o                         
   4   8  -3          2.96          3.54         0.78 o                         
   5   8  -3        228.83        251.15         4.71 o                         
   6   8  -3         17.23         15.21         1.40 o                         
   7   8  -3         20.78         19.00         1.56 o                         
   8   8  -3          6.30          7.10         1.12 o                         
   9   8  -3          8.34          7.54         2.31 o                         
  10   8  -3          6.14          5.67         1.05 o                         
  11   8  -3         37.42         38.62         2.70 o                         
  12   8  -3          5.36          5.42         1.38 o                         
  13   8  -3         23.36         24.24         3.94 o                         
   0   9  -3        408.67        435.22         7.81 o                         
   1   9  -3          9.86         11.12         0.98 o                         
   2   9  -3         34.02         34.34         2.45 o                         
   3   9  -3          2.49          1.56         0.66 o                         
   4   9  -3         13.44         10.96         1.57 o                         
   5   9  -3         12.10         11.57         1.25 o                         
   6   9  -3         58.41         57.40         2.27 o                         
   7   9  -3          9.93         10.83         1.30 o                         
   8   9  -3         59.10         60.47         2.66 o                         
   9   9  -3          1.67          0.61         0.77 o                         
  10   9  -3         68.06         79.12         2.89 o                         
  11   9  -3          0.04          1.01         0.84 o                         
  12   9  -3          0.79          0.81         0.98 o                         
   1  10  -3          9.61          8.87         1.09 o                         
   2  10  -3          9.30          8.34         1.12 o                         
   3  10  -3         26.44         29.47         1.91 o                         
   4  10  -3          8.04          7.49         1.41 o                         
   5  10  -3         34.52         41.41         1.99 o                         
   6  10  -3         15.37         12.37         1.39 o                         
   7  10  -3          6.02          6.47         1.19 o                         
   8  10  -3          0.85          0.54         0.69 o                         
   9  10  -3          1.92          2.15         0.88 o                         
  10  10  -3          1.35          3.05         1.18 o                         
  11  10  -3         16.76         17.65         1.75 o                         
   0  11  -3         11.13         12.24         1.62 o                         
   1  11  -3         21.03         20.10         1.65 o                         
   2  11  -3          9.44          8.74         1.18 o                         
   3  11  -3          0.74          0.93         0.68 o                         
   4  11  -3         19.74         22.54         2.03 o                         
   5  11  -3          1.25          2.25         0.83 o                         
   6  11  -3          9.07         11.46         1.39 o                         
   7  11  -3          6.54          5.33         1.09 o                         
   8  11  -3          3.15          4.34         1.04 o                         
   9  11  -3          0.79          1.97         0.90 o                         
  10  11  -3          1.25          1.82         0.92 o                         
   1  12  -3         43.44         47.60         2.18 o                         
   2  12  -3          1.65          0.62         0.71 o                         
   3  12  -3          7.63          6.38         1.12 o                         
   4  12  -3          0.11         -0.09         0.66 o                         
   5  12  -3         23.94         20.62         1.80 o                         
   6  12  -3          0.76          0.55         0.79 o                         
   7  12  -3         10.61         10.73         1.40 o                         
   8  12  -3          4.75          4.30         1.13 o                         
   9  12  -3         24.85         27.89         2.22 o                         
   0  13  -3         46.98         40.96         4.39 o                         
   1  13  -3         23.45         23.24         1.86 o                         
   2  13  -3         12.72         12.79         1.45 o                         
   3  13  -3          3.07          2.19         0.88 o                         
   4  13  -3         11.20         15.04         1.75 o                         
   5  13  -3          2.10          1.54         0.88 o                         
   6  13  -3         12.54         13.57         1.56 o                         
   7  13  -3          5.77          4.84         1.15 o                         
   8  13  -3          4.43          7.41         1.34 o                         
   1  14  -3          8.39         12.45         1.90 o                         
   2  14  -3         16.79         16.89         3.09 o                         
   3  14  -3          3.96          4.51         1.14 o                         
   4  14  -3          1.03          1.96         0.89 o                         
   5  14  -3          0.85          1.08         0.89 o                         
   6  14  -3          1.48          0.86         0.92 o                         
   0  15  -3          1.97          0.29         1.65 o                         
   1  15  -3         11.83         11.26         1.91 o                         
   2  15  -3         17.31         16.47         2.77 o                         
   3  15  -3          0.72          1.26         0.85 o                         
   0   0  -2       1060.37       1051.11        12.60 o                         
   2   0  -2        561.14        596.60         5.50 o                         
   4   0  -2       2065.93       2130.17        24.17 o                         
   6   0  -2        969.50        942.08        11.70 o                         
   8   0  -2        282.27        274.53         4.75 o                         
  10   0  -2        120.97        116.71         5.02 o                         
  12   0  -2        459.45        495.13        12.38 o                         
  14   0  -2         80.11         77.18         4.62 o                         
  16   0  -2         30.59         28.64         3.59 o                         
   1   1  -2       1628.67       1677.21         9.53 o                         
   2   1  -2        285.65        309.10         3.32 o                         
   3   1  -2        972.99       1039.83         7.26 o                         
   4   1  -2         47.07         56.78         1.22 o                         
   5   1  -2        144.31        136.38         1.74 o                         
   6   1  -2         46.77         52.75         1.24 o                         
   7   1  -2        225.68        214.29         2.81 o                         
   8   1  -2         46.33         43.63         3.20 o                         
   9   1  -2        381.55        378.72         5.24 o                         
  10   1  -2         11.79         10.32         0.96 o                         
  11   1  -2         89.74         87.84         3.96 o                         
  12   1  -2         25.80         27.34         2.28 o                         
  13   1  -2        111.31        110.75         3.77 o                         
  14   1  -2         54.72         57.95         3.31 o                         
  15   1  -2          6.80          6.10         1.37 o                         
  16   1  -2          1.16         -0.06         1.43 o                         
   0   2  -2        104.47        107.80         2.01 o                         
   1   2  -2        215.23        232.44         3.16 o                         
   2   2  -2        371.85        391.71         3.21 o                         
   3   2  -2         23.34         25.94         0.59 o                         
   4   2  -2        674.39        706.29         5.12 o                         
   5   2  -2          1.47          2.07         0.33 o                         
   6   2  -2         98.86        103.02         1.91 o                         
   7   2  -2         40.40         42.51         1.75 o                         
   8   2  -2        365.15        372.77         5.16 o                         
   9   2  -2         12.59         10.87         0.98 o                         
  10   2  -2        102.07         99.69         2.43 o                         
  11   2  -2         21.36         20.97         1.50 o                         
  12   2  -2         51.25         49.72         2.48 o                         
  13   2  -2          9.87          7.63         1.34 o                         
  14   2  -2         11.12         10.56         1.58 o                         
  15   2  -2          7.37          7.52         1.53 o                         
  16   2  -2         12.53         10.95         2.68 o                         
   1   3  -2        193.76        180.31         2.16 o                         
   2   3  -2        531.31        549.22         5.50 o                         
   3   3  -2       1347.16       1375.91        12.73 o                         
   4   3  -2         28.29         34.68         0.93 o                         
   5   3  -2        622.06        669.53         5.64 o                         
   6   3  -2         66.70         62.20         1.51 o                         
   7   3  -2        306.66        313.42         4.00 o                         
   8   3  -2         32.29         29.03         1.32 o                         
   9   3  -2        117.35        108.74         3.15 o                         
  10   3  -2         73.73         66.01         3.05 o                         
  11   3  -2         71.98         74.27         2.23 o                         
  12   3  -2          2.80          3.36         0.70 o                         
  13   3  -2        191.04        207.90         5.30 o                         
  14   3  -2         10.68         10.11         1.59 o                         
  15   3  -2         51.81         59.78         4.39 o                         
  16   3  -2          2.00          2.91         1.83 o                         
  17   3  -2          7.19          8.10         2.62 o                         
   0   4  -2        505.33        532.86         7.28 o                         
   1   4  -2        299.07        316.32         3.56 o                         
   2   4  -2       1512.48       1558.24        12.89 o                         
   3   4  -2        203.33        214.48         2.50 o                         
   4   4  -2        277.45        274.82         2.94 o                         
   5   4  -2         49.19         48.00         1.31 o                         
   6   4  -2        218.19        222.74         3.19 o                         
   7   4  -2        295.26        307.95         4.00 o                         
   8   4  -2        716.64        729.35         7.49 o                         
   9   4  -2         77.78         82.10         2.53 o                         
  10   4  -2         94.96         96.28         2.50 o                         
  11   4  -2         57.17         64.48         2.11 o                         
  12   4  -2        126.56        123.21         3.03 o                         
  13   4  -2          2.64          2.39         0.78 o                         
  14   4  -2         42.95         45.86         2.56 o                         
  15   4  -2         13.05         13.86         2.85 o                         
  16   4  -2         51.67         55.96         4.56 o                         
  17   4  -2          2.88          0.46         1.88 o                         
   1   5  -2        125.26        127.72         2.05 o                         
   2   5  -2         60.16         52.83         1.25 o                         
   3   5  -2        234.05        240.24         3.03 o                         
   4   5  -2         73.62         74.59         2.08 o                         
   5   5  -2        134.47        125.61         2.61 o                         
   6   5  -2        121.02        121.65         2.30 o                         
   7   5  -2         42.65         41.11         1.51 o                         
   8   5  -2         25.28         24.91         1.26 o                         
   9   5  -2        104.66         97.67         2.19 o                         
  10   5  -2         15.32         13.67         1.23 o                         
  11   5  -2          9.41          7.61         1.42 o                         
  12   5  -2         29.99         29.73         1.71 o                         
  13   5  -2         27.55         24.45         1.76 o                         
  14   5  -2         11.63         11.63         1.34 o                         
  15   5  -2          5.22          7.81         2.40 o                         
  16   5  -2         17.26         14.60         3.02 o                         
   0   6  -2        292.89        322.39         5.38 o                         
   1   6  -2         23.41         22.52         1.80 o                         
   2   6  -2         35.71         33.17         1.50 o                         
   3   6  -2        235.56        239.29         3.13 o                         
   4   6  -2        108.70        119.49         2.86 o                         
   5   6  -2        122.93        125.61         2.68 o                         
   6   6  -2        268.93        273.52         4.38 o                         
   7   6  -2         62.19         70.27         2.10 o                         
   8   6  -2          6.08          4.88         0.83 o                         
   9   6  -2         12.73         13.01         1.17 o                         
  10   6  -2         33.34         34.03         2.08 o                         
  11   6  -2         37.14         37.55         2.23 o                         
  12   6  -2         53.14         45.41         3.71 o                         
  13   6  -2         18.22         22.66         2.94 o                         
  14   6  -2         11.04         11.91         1.67 o                         
  15   6  -2         40.74         43.86         5.25 o                         
  16   6  -2          7.36          6.05         2.22 o                         
   1   7  -2        431.04        448.60         4.97 o                         
   2   7  -2        206.82        212.13         2.99 o                         
   3   7  -2         83.05         83.77         2.31 o                         
   4   7  -2        114.31        114.09         3.02 o                         
   5   7  -2        734.39        724.73        11.43 o                         
   6   7  -2        482.02        477.00         6.46 o                         
   7   7  -2         71.09         72.39         2.18 o                         
   8   7  -2          1.72          1.47         0.61 o                         
   9   7  -2        143.71        149.81         6.31 o                         
  10   7  -2         67.33         61.57         2.81 o                         
  11   7  -2        115.85        124.10         3.88 o                         
  12   7  -2         10.31         12.13         1.61 o                         
  13   7  -2         33.84         33.27         4.19 o                         
  14   7  -2         12.39          9.97         1.61 o                         
  15   7  -2         24.55         18.97         2.12 o                         
   0   8  -2        145.66        134.81         3.41 o                         
   1   8  -2        154.22        149.97         2.55 o                         
   2   8  -2        174.98        172.77         2.76 o                         
   3   8  -2         89.39         92.64         2.89 o                         
   4   8  -2         51.03         49.45         1.78 o                         
   5   8  -2         77.21         73.54         2.19 o                         
   6   8  -2        129.89        120.51         2.99 o                         
   7   8  -2         40.41         37.81         2.78 o                         
   8   8  -2         41.26         36.60         2.58 o                         
   9   8  -2          5.49          5.31         0.93 o                         
  10   8  -2         55.11         55.70         3.21 o                         
  11   8  -2         13.76         17.41         1.85 o                         
  12   8  -2         63.61         74.26         3.22 o                         
  13   8  -2          3.24          2.16         1.02 o                         
  14   8  -2          9.29          8.05         1.53 o                         
  15   8  -2         12.24         12.56         2.42 o                         
   1   9  -2          7.88          6.89         0.72 o                         
   2   9  -2         43.05         44.18         1.40 o                         
   3   9  -2         64.47         68.45         1.72 o                         
   4   9  -2          9.89         10.62         1.07 o                         
   5   9  -2        138.07        135.81         3.12 o                         
   6   9  -2         33.74         32.59         1.65 o                         
   7   9  -2         48.84         48.11         1.92 o                         
   8   9  -2         37.45         37.85         2.11 o                         
   9   9  -2         22.08         21.48         1.64 o                         
  10   9  -2         66.19         61.87         2.35 o                         
  11   9  -2          3.38          3.58         0.88 o                         
  12   9  -2         21.60         19.48         2.12 o                         
  13   9  -2          2.98          2.34         1.05 o                         
  14   9  -2          1.92          2.12         1.05 o                         
   0  10  -2         23.03         21.45         4.73 o                         
   1  10  -2        148.92        148.71         2.73 o                         
   2  10  -2        132.54        120.09         2.44 o                         
   3  10  -2         13.03         11.93         0.96 o                         
   4  10  -2        186.61        185.93         3.79 o                         
   5  10  -2         28.42         28.70         1.78 o                         
   6  10  -2         56.05         56.21         2.59 o                         
   7  10  -2         15.92         14.61         2.77 o                         
   8  10  -2         31.00         31.60         1.97 o                         
   9  10  -2          1.99          2.07         0.78 o                         
  10  10  -2         36.90         36.26         2.22 o                         
  11  10  -2         61.17         65.83         3.98 o                         
  12  10  -2         12.76         14.45         1.92 o                         
  13  10  -2          6.40          5.72         1.63 o                         
  14  10  -2         28.19         28.07         2.73 o                         
   1  11  -2        160.72        157.69         2.93 o                         
   2  11  -2         25.93         25.34         1.31 o                         
   3  11  -2         49.46         49.90         1.96 o                         
   4  11  -2          0.64          0.49         0.57 o                         
   5  11  -2         36.05         36.10         1.76 o                         
   6  11  -2         10.12          9.60         1.48 o                         
   7  11  -2         75.74         71.56         2.51 o                         
   8  11  -2         10.37         10.06         1.22 o                         
   9  11  -2        104.87        112.14         3.27 o                         
  10  11  -2         18.42         18.35         1.70 o                         
  11  11  -2         17.55         21.32         1.83 o                         
  12  11  -2          3.02          1.56         1.14 o                         
  13  11  -2          6.84          6.29         1.48 o                         
   0  12  -2        252.57        254.55         5.69 o                         
   1  12  -2         31.71         36.09         1.49 o                         
   2  12  -2         33.51         30.13         1.43 o                         
   3  12  -2         15.25         16.56         1.44 o                         
   4  12  -2         24.65         28.79         2.21 o                         
   5  12  -2         19.74         20.88         1.65 o                         
   6  12  -2          5.95          8.94         1.19 o                         
   7  12  -2          3.66          4.20         1.05 o                         
   8  12  -2         13.41         12.84         1.42 o                         
   9  12  -2          9.00          8.55         1.26 o                         
  10  12  -2         23.97         24.38         2.05 o                         
  11  12  -2          8.75          7.47         1.25 o                         
  12  12  -2         10.04          8.56         1.36 o                         
   1  13  -2          9.70          7.76         0.90 o                         
   2  13  -2         17.95         17.00         2.92 o                         
   3  13  -2          3.15          2.51         0.78 o                         
   4  13  -2          3.58          3.39         0.86 o                         
   5  13  -2         19.44         18.71         1.63 o                         
   6  13  -2          5.99          7.06         1.55 o                         
   7  13  -2         30.51         32.60         2.18 o                         
   8  13  -2          2.09          3.00         0.96 o                         
   9  13  -2         13.80         14.26         1.57 o                         
  10  13  -2         10.45         10.98         1.42 o                         
  11  13  -2          6.70          6.27         2.84 o                         
   0  14  -2        150.30        155.49         4.57 o                         
   1  14  -2          3.75          4.22         0.77 o                         
   2  14  -2          6.31          6.36         1.09 o                         
   3  14  -2          1.87          3.21         0.86 o                         
   4  14  -2         19.53         19.93         1.71 o                         
   5  14  -2          2.18          1.54         0.80 o                         
   6  14  -2         24.10         26.87         2.12 o                         
   7  14  -2          0.93         -0.04         0.76 o                         
   8  14  -2         14.32         13.09         1.54 o                         
   9  14  -2          1.82          1.23         0.92 o                         
  10  14  -2         20.34         18.82         4.05 o                         
   1  15  -2         23.28         24.66         2.58 o                         
   2  15  -2          1.89          2.42         0.88 o                         
   3  15  -2         12.23         17.39         1.65 o                         
   4  15  -2          6.68          9.09         1.26 o                         
   5  15  -2         41.55         46.49         3.97 o                         
   6  15  -2          3.55          5.25         1.12 o                         
   7  15  -2          8.55         11.54         1.88 o                         
   8  15  -2          1.26          0.14         0.86 o                         
   0  16  -2          2.82          3.31         1.71 o                         
   1  16  -2          2.90          2.09         0.99 o                         
   2  16  -2          0.79          1.30         0.82 o                         
   3  16  -2          8.52         11.97         1.53 o                         
   4  16  -2         10.83         10.37         1.41 o                         
   5  16  -2          9.38          9.56         1.39 o                         
   6  16  -2          4.47          7.40         1.34 o                         
   1  17  -2          0.68          1.75         0.94 o                         
   2   0  -1       4012.39       4054.43        35.82 o                         
   4   0  -1        745.83        776.50         9.27 o                         
   6   0  -1        149.61        109.34         2.25 o                         
   8   0  -1        200.26        224.66         3.92 o                         
  10   0  -1        209.88        218.99         4.19 o                         
  12   0  -1        210.77        223.36         4.56 o                         
  14   0  -1         59.51         58.15         2.54 o                         
   0   1  -1       5558.46       5670.49        43.70 o                         
   1   1  -1       3352.55       3415.42        21.57 o                         
   2   1  -1       5323.18       5312.68        33.62 o                         
   3   1  -1        715.55        720.80         5.37 o                         
   4   1  -1        561.23        545.85         4.41 o                         
   5   1  -1        340.69        397.90         3.83 o                         
   6   1  -1        897.24        951.67         8.08 o                         
   7   1  -1        685.90        690.36         6.26 o                         
   8   1  -1        439.01        444.43         5.90 o                         
   9   1  -1         34.46         31.36         1.20 o                         
  10   1  -1        225.73        217.05         2.94 o                         
  11   1  -1        376.51        372.42         4.35 o                         
  12   1  -1        295.46        303.95         3.91 o                         
  13   1  -1         48.84         47.56         1.49 o                         
  14   1  -1         41.49         39.93         2.01 o                         
  15   1  -1         70.52         71.02         4.39 o                         
   1   2  -1       4533.12       4519.22        32.20 o                         
   2   2  -1       3390.29       3333.91        22.65 o                         
   3   2  -1        421.88        393.95         2.84 o                         
   4   2  -1        315.04        319.92         2.82 o                         
   5   2  -1       1504.64       1579.53        11.38 o                         
   6   2  -1       1455.97       1543.21        12.55 o                         
   7   2  -1        556.52        562.09         5.24 o                         
   8   2  -1         42.40         36.98         0.97 o                         
   9   2  -1       1129.35       1132.34         9.94 o                         
  10   2  -1        393.33        408.06         4.53 o                         
  11   2  -1        237.07        239.61         3.24 o                         
  12   2  -1          3.05          2.19         0.60 o                         
  13   2  -1         66.81         62.71         1.98 o                         
  14   2  -1         28.64         28.32         1.88 o                         
  15   2  -1        122.55        118.05         7.59 o                         
   0   3  -1       1443.50       1480.40        16.78 o                         
   1   3  -1        195.98        191.77         2.15 o                         
   2   3  -1         15.48         15.85         0.50 o                         
   3   3  -1        655.69        666.86         5.14 o                         
   4   3  -1       1188.09       1175.36         7.69 o                         
   5   3  -1         98.61        101.28         1.30 o                         
   6   3  -1        346.55        355.61         3.28 o                         
   7   3  -1        592.75        565.18         5.32 o                         
   8   3  -1          6.97          4.86         0.46 o                         
   9   3  -1        202.17        215.93         3.58 o                         
  10   3  -1        212.76        207.01         2.85 o                         
  11   3  -1         98.79         94.72         2.27 o                         
  12   3  -1        112.09        116.09         2.66 o                         
  13   3  -1          9.84          9.13         1.22 o                         
  14   3  -1         70.25         68.40         2.76 o                         
  15   3  -1         18.86         20.92         1.91 o                         
  16   3  -1         13.84         12.44         2.22 o                         
   1   4  -1        451.08        488.77         4.55 o                         
   2   4  -1        517.12        519.85         6.67 o                         
   3   4  -1         92.74        104.16         1.14 o                         
   4   4  -1        159.09        173.78         1.69 o                         
   5   4  -1       1420.13       1555.14        10.21 o                         
   6   4  -1        290.00        294.33         2.91 o                         
   7   4  -1        150.66        171.57         2.05 o                         
   8   4  -1         27.45         27.81         0.94 o                         
   9   4  -1        201.08        209.16         3.88 o                         
  10   4  -1         27.63         25.44         1.20 o                         
  11   4  -1         19.23         19.72         1.32 o                         
  12   4  -1         81.43         76.70         2.17 o                         
  13   4  -1        119.97        126.63         3.71 o                         
  14   4  -1         70.26         62.78         2.73 o                         
  15   4  -1          9.15          7.53         1.36 o                         
  16   4  -1         16.07         17.17         2.57 o                         
  17   4  -1         24.37         23.90         3.02 o                         
   0   5  -1       4716.15       4540.75       123.27 o                         
   1   5  -1        183.61        224.88         2.63 o                         
   2   5  -1        742.37        769.01         6.81 o                         
   3   5  -1        570.51        606.84         5.60 o                         
   4   5  -1        603.07        598.64         5.25 o                         
   5   5  -1        131.34        139.53         1.56 o                         
   6   5  -1        464.37        465.15         3.94 o                         
   7   5  -1         73.79         66.79         1.30 o                         
   8   5  -1       1015.99       1052.42         9.59 o                         
   9   5  -1         35.40         32.07         1.33 o                         
  10   5  -1        351.86        337.01         4.94 o                         
  11   5  -1         47.13         44.10         1.64 o                         
  12   5  -1         60.24         63.13         2.05 o                         
  13   5  -1         11.19          7.16         1.71 o                         
  14   5  -1         56.07         58.73         5.76 o                         
  15   5  -1         26.88         26.45         2.29 o                         
  16   5  -1         88.63         89.89         4.48 o                         
  17   5  -1          7.68          7.02         2.00 o                         
   1   6  -1        595.21        588.80         5.60 o                         
   2   6  -1        218.36        219.33         2.71 o                         
   3   6  -1       1588.17       1632.43        13.42 o                         
   4   6  -1         17.32         21.21         0.64 o                         
   5   6  -1        888.53        869.90         6.79 o                         
   6   6  -1         94.05         90.49         1.54 o                         
   7   6  -1        340.74        342.47         4.82 o                         
   8   6  -1         57.45         49.34         2.28 o                         
   9   6  -1         89.86         88.32         2.30 o                         
  10   6  -1          2.77          2.06         0.75 o                         
  11   6  -1        215.02        210.00         6.76 o                         
  12   6  -1          4.41          3.21         1.71 o                         
  13   6  -1        206.43        222.24         6.67 o                         
  14   6  -1          5.90          8.26         1.39 o                         
  15   6  -1         30.04         28.18         3.42 o                         
  16   6  -1          6.63          8.20         1.65 o                         
  17   6  -1         19.01         17.51         2.85 o                         
   0   7  -1        334.14        296.88         7.27 o                         
   1   7  -1        114.02        114.41         1.90 o                         
   2   7  -1        165.44        181.07         2.52 o                         
   3   7  -1         42.04         47.98         1.20 o                         
   4   7  -1        427.18        439.54         5.59 o                         
   5   7  -1         73.74         77.04         1.25 o                         
   6   7  -1        102.81         99.12         2.80 o                         
   7   7  -1        129.50        119.24         3.26 o                         
   8   7  -1        324.53        324.92         4.90 o                         
   9   7  -1         61.08         62.95         1.98 o                         
  10   7  -1         31.52         38.81         2.88 o                         
  11   7  -1          5.24          6.12         1.14 o                         
  12   7  -1         20.04         20.54         2.51 o                         
  13   7  -1         25.99         23.57         2.16 o                         
  14   7  -1         40.57         45.05         3.85 o                         
  15   7  -1          0.63          1.91         1.01 o                         
  16   7  -1         22.67         23.34         2.36 o                         
  17   7  -1          1.71          0.29         1.31 o                         
   1   8  -1        407.69        412.06         4.57 o                         
   2   8  -1         20.60         22.61         1.41 o                         
   3   8  -1        382.98        383.35         4.64 o                         
   4   8  -1        105.58        102.91         2.38 o                         
   5   8  -1         76.79         73.63         1.89 o                         
   6   8  -1        131.05        124.89         3.62 o                         
   7   8  -1        458.33        458.70         6.29 o                         
   8   8  -1         41.76         42.34         2.60 o                         
   9   8  -1        202.28        203.72         4.88 o                         
  10   8  -1         28.34         26.91         1.69 o                         
  11   8  -1         34.54         30.23         2.31 o                         
  12   8  -1          3.85          2.91         1.05 o                         
  13   8  -1         51.13         50.96         2.66 o                         
  14   8  -1          6.31          7.58         1.40 o                         
  15   8  -1         14.58         14.22         1.91 o                         
  16   8  -1          1.43          2.56         1.16 o                         
   0   9  -1        145.99        131.76         3.27 o                         
   1   9  -1         26.71         23.10         1.00 o                         
   2   9  -1        331.61        341.12         4.11 o                         
   3   9  -1        162.57        167.64         3.34 o                         
   4   9  -1        924.01        889.92        12.71 o                         
   5   9  -1         37.52         39.19         1.55 o                         
   6   9  -1        172.65        170.43         6.86 o                         
   7   9  -1        112.65        113.73         2.73 o                         
   8   9  -1        226.92        228.47         4.15 o                         
   9   9  -1         53.57         51.48         1.94 o                         
  10   9  -1         59.86         58.81         2.29 o                         
  11   9  -1         18.32         18.40         1.89 o                         
  12   9  -1        156.26        178.55         5.65 o                         
  13   9  -1         15.40         17.20         2.01 o                         
  14   9  -1         52.70         55.27         2.94 o                         
  15   9  -1          9.97         10.27         1.91 o                         
  16   9  -1          6.42          3.63         2.60 o                         
   1  10  -1        381.79        369.51         4.56 o                         
   2  10  -1         34.10         32.54         1.22 o                         
   3  10  -1        308.21        297.62         3.93 o                         
   4  10  -1         60.04         54.28         1.54 o                         
   5  10  -1         73.07         69.80         1.74 o                         
   6  10  -1         14.72         11.97         1.10 o                         
   7  10  -1         36.02         34.16         1.66 o                         
   8  10  -1         40.19         43.49         1.80 o                         
   9  10  -1        212.21        205.82         4.13 o                         
  10  10  -1         76.28         70.26         2.70 o                         
  11  10  -1         16.18         17.31         1.51 o                         
  12  10  -1         16.74         16.94         1.99 o                         
  13  10  -1         34.89         41.28         3.00 o                         
  14  10  -1          2.42          1.29         1.08 o                         
  15  10  -1         18.62         19.87         2.31 o                         
   0  11  -1        326.44        327.08        10.81 o                         
   1  11  -1        134.09        136.45         2.56 o                         
   2  11  -1         26.57         26.01         1.23 o                         
   3  11  -1          1.15          1.36         0.48 o                         
   4  11  -1          2.96          2.06         0.55 o                         
   5  11  -1         48.96         43.37         1.76 o                         
   6  11  -1         15.25         16.06         1.74 o                         
   7  11  -1         34.34         32.94         1.82 o                         
   8  11  -1         27.32         28.92         1.77 o                         
   9  11  -1         26.37         23.47         1.72 o                         
  10  11  -1         20.08         19.99         1.65 o                         
  11  11  -1         21.49         23.04         1.80 o                         
  12  11  -1         10.50         13.18         1.77 o                         
  13  11  -1          0.49          0.38         0.98 o                         
  14  11  -1          0.22          0.65         1.05 o                         
   1  12  -1         77.32         81.56         2.73 o                         
   2  12  -1        185.10        177.92         3.29 o                         
   3  12  -1         91.41         87.58         2.15 o                         
   4  12  -1         32.34         27.87         1.39 o                         
   5  12  -1        125.12        126.14         3.08 o                         
   6  12  -1         22.98         22.89         1.65 o                         
   7  12  -1         41.91         43.18         2.19 o                         
   8  12  -1         14.17         15.33         1.43 o                         
   9  12  -1         24.16         22.57         1.76 o                         
  10  12  -1         19.02         21.59         1.77 o                         
  11  12  -1         33.62         37.08         2.94 o                         
  12  12  -1         15.38         15.73         2.09 o                         
  13  12  -1         25.65         24.47         2.60 o                         
   0  13  -1         28.22         26.50         2.06 o                         
   1  13  -1         37.33         38.83         1.50 o                         
   2  13  -1        148.46        144.93         2.88 o                         
   3  13  -1         42.84         42.31         1.58 o                         
   4  13  -1         52.48         48.77         1.98 o                         
   5  13  -1         30.23         26.87         2.22 o                         
   6  13  -1         70.97         74.21         3.74 o                         
   7  13  -1         21.64         21.73         2.46 o                         
   8  13  -1         44.04         48.12         2.14 o                         
   9  13  -1          8.44         11.27         1.37 o                         
  10  13  -1          7.92         10.07         1.63 o                         
  11  13  -1          4.86          6.25         1.53 o                         
  12  13  -1         29.68         42.52         3.33 o                         
   1  14  -1          0.44          0.28         0.52 o                         
   2  14  -1          6.79          6.32         0.85 o                         
   3  14  -1          6.98          9.45         1.47 o                         
   4  14  -1          7.55          8.06         1.11 o                         
   5  14  -1         23.10         25.66         1.84 o                         
   6  14  -1         16.88         15.13         1.79 o                         
   7  14  -1         24.41         28.87         1.96 o                         
   8  14  -1         12.49          8.69         1.30 o                         
   9  14  -1          8.94         11.24         2.34 o                         
  10  14  -1         16.98         17.05         2.17 o                         
  11  14  -1          2.65          2.64         1.29 o                         
   0  15  -1          1.49         -0.24         0.88 o                         
   1  15  -1         21.99         23.01         1.51 o                         
   2  15  -1         25.00         22.91         1.49 o                         
   3  15  -1          4.50          4.00         1.00 o                         
   4  15  -1          7.96          8.19         1.19 o                         
   5  15  -1          0.13          0.23         0.67 o                         
   6  15  -1          7.79          6.11         1.12 o                         
   7  15  -1          7.97          9.86         1.62 o                         
   8  15  -1          5.09          3.09         1.23 o                         
   9  15  -1          0.58          1.57         1.12 o                         
  10  15  -1          6.74          7.00         1.60 o                         
   1  16  -1          7.93          7.67         0.98 o                         
   2  16  -1          2.14          0.87         0.65 o                         
   3  16  -1         31.08         36.21         2.26 o                         
   4  16  -1          6.09          7.72         1.46 o                         
   5  16  -1         28.45         28.97         2.06 o                         
   6  16  -1         11.68          9.29         1.66 o                         
   7  16  -1          3.39          3.88         1.35 o                         
   8  16  -1          1.23          2.90         1.29 o                         
   0  17  -1         12.12         14.21         1.83 o                         
   1  17  -1          1.03          0.09         0.67 o                         
   2  17  -1          5.73          7.03         1.20 o                         
   3  17  -1         14.82         18.11         1.76 o                         
   4  17  -1         14.23         22.52         1.93 o                         
   5  17  -1         21.32         22.54         2.43 o                         
   6  17  -1          1.19          1.25         1.23 o                         
   2   0   0        792.21        815.26         8.89 o                         
   4   0   0         28.07         21.42         0.75 o                         
   6   0   0       1636.99       1718.71        19.16 o                         
   8   0   0       2586.01       2730.71        35.00 o                         
  10   0   0       1848.95       1878.76        21.76 o                         
  12   0   0         32.22         38.22         2.45 o                         
  14   0   0         44.83         40.79         2.91 o                         
  16   0   0        274.74        292.17         8.73 o                         
   1   1   0        233.99        226.56         1.89 o                         
   2   1   0        433.48        444.81         3.30 o                         
   3   1   0       1504.76       1566.59        20.58 o                         
   4   1   0         18.84         17.39         0.44 o                         
   5   1   0       4918.82       4891.57        38.22 o                         
   6   1   0        119.56        129.75         1.66 o                         
   7   1   0        271.64        276.31         2.95 o                         
   8   1   0         66.71         90.58         1.49 o                         
   9   1   0        250.16        261.77         3.05 o                         
  10   1   0         23.00         22.16         0.85 o                         
  11   1   0        653.92        668.07         6.69 o                         
  12   1   0          3.91          3.94         0.62 o                         
  13   1   0        257.53        260.89         5.18 o                         
  14   1   0          5.40          6.21         1.09 o                         
  15   1   0         41.16         37.99         2.08 o                         
  16   1   0          0.80          1.31         1.28 o                         
  17   1   0          2.61         -0.05         0.80 o                         
  18   1   0         12.55         10.84         2.28 o                         
   0   2   0         39.43         30.02         0.66 o                         
   1   2   0       2791.42       2870.34        22.75 o                         
   2   2   0         51.65         43.19         0.72 o                         
   3   2   0        196.80        236.82         2.02 o                         
   4   2   0       2524.40       2644.60        18.11 o                         
   5   2   0        159.71        168.10         1.67 o                         
   6   2   0          0.48          0.14         0.16 o                         
   7   2   0         18.25         12.16         0.47 o                         
   8   2   0          0.35         -0.07         0.16 o                         
   9   2   0         13.06          9.11         0.52 o                         
  10   2   0         35.87         39.81         0.95 o                         
  11   2   0        426.84        446.06         5.66 o                         
  12   2   0         44.53         42.82         2.67 o                         
  13   2   0          4.30          3.25         0.83 o                         
  14   2   0        187.64        197.60         6.05 o                         
  15   2   0         12.17          8.98         1.28 o                         
  16   2   0         14.81         12.83         1.57 o                         
  17   2   0          4.51          2.80         1.60 o                         
  18   2   0          7.94          9.24         2.22 o                         
   1   3   0       4667.91       4645.90        36.53 o                         
   2   3   0       1470.91       1448.87        11.29 o                         
   3   3   0       2684.66       2757.49        34.59 o                         
   4   3   0         90.01        100.32         1.37 o                         
   5   3   0        666.79        700.82         5.40 o                         
   6   3   0        834.22        933.32         6.99 o                         
   7   3   0       2688.93       2978.95        20.62 o                         
   8   3   0         74.60         73.00         1.15 o                         
   9   3   0       1567.86       1559.43        11.49 o                         
  10   3   0        317.09        332.44         3.74 o                         
  11   3   0        124.27        111.46         2.38 o                         
  12   3   0         22.31         20.90         1.23 o                         
  13   3   0          3.67          2.07         0.56 o                         
  14   3   0          0.02          0.40         0.66 o                         
  15   3   0        128.74        122.45         3.63 o                         
  16   3   0         32.52         36.96         3.76 o                         
  17   3   0        141.73        147.00         6.39 o                         
  18   3   0          0.66         -1.20         1.37 o                         
   0   4   0        156.35        146.39         2.38 o                         
   1   4   0       1108.89       1235.52         9.85 o                         
   2   4   0       2632.26       2582.94        19.83 o                         
   3   4   0         47.99         36.88         0.81 o                         
   4   4   0       5138.54       5238.78        47.97 o                         
   5   4   0          6.67          5.52         0.36 o                         
   6   4   0        502.55        449.38         3.87 o                         
   7   4   0        321.49        323.38         3.46 o                         
   8   4   0         72.68         72.13         1.37 o                         
   9   4   0          3.79          3.03         0.43 o                         
  10   4   0        405.40        399.55         5.26 o                         
  11   4   0         54.34         55.76         2.01 o                         
  12   4   0        261.99        264.87         4.21 o                         
  13   4   0          2.14          1.47         0.54 o                         
  14   4   0        235.51        251.62         5.37 o                         
  15   4   0         21.03         27.21         3.08 o                         
  16   4   0         12.22          7.93         1.94 o                         
  17   4   0          1.94         -0.51         1.48 o                         
  18   4   0         11.48         12.66         2.62 o                         
   1   5   0        708.37        615.81         5.44 o                         
   2   5   0       1453.44       1565.95        12.52 o                         
   3   5   0         13.30         16.62         0.58 o                         
   4   5   0        146.17        181.55         3.02 o                         
   5   5   0         57.47         70.76         1.12 o                         
   6   5   0        572.33        611.89         5.07 o                         
   7   5   0         21.38         14.00         0.67 o                         
   8   5   0         51.60         49.84         1.47 o                         
   9   5   0        336.25        323.82         3.75 o                         
  10   5   0        194.81        200.26         3.40 o                         
  11   5   0          0.03         -0.10         0.36 o                         
  12   5   0        164.40        168.06         3.28 o                         
  13   5   0          3.64          2.91         0.65 o                         
  14   5   0         34.03         29.09         2.85 o                         
  15   5   0         49.44         49.68         3.65 o                         
  16   5   0         17.42         15.97         2.74 o                         
  17   5   0          4.63          4.05         1.83 o                         
  18   5   0         17.18         16.66         2.91 o                         
   0   6   0        908.45        989.39        11.86 o                         
   1   6   0         40.12         44.58         0.97 o                         
   2   6   0        647.20        684.51         6.14 o                         
   3   6   0       1291.71       1379.64        11.37 o                         
   4   6   0          2.50          2.26         0.34 o                         
   5   6   0        354.18        395.18         3.64 o                         
   6   6   0        175.30        178.33         2.12 o                         
   7   6   0        246.38        243.35         2.65 o                         
   8   6   0        405.42        403.87         4.38 o                         
   9   6   0          0.00         -0.31         0.31 o                         
  10   6   0         61.43         62.08         3.41 o                         
  11   6   0        118.34        139.03         2.91 o                         
  12   6   0         39.86         39.23         1.60 o                         
  13   6   0          0.02          0.17         0.69 o                         
  14   6   0          0.01         -0.20         0.76 o                         
  15   6   0         99.67        117.05         5.65 o                         
  16   6   0         40.69         44.49         3.71 o                         
  17   6   0          0.00          0.51         1.25 o                         
   1   7   0       1644.85       1765.09        14.32 o                         
   2   7   0        643.05        617.51         5.81 o                         
   3   7   0        109.88         84.81         1.53 o                         
   4   7   0          1.73          0.71         0.37 o                         
   5   7   0        821.46        782.64         8.31 o                         
   6   7   0        430.26        447.96         4.42 o                         
   7   7   0        442.97        488.80         4.53 o                         
   8   7   0         10.64         10.30         0.65 o                         
   9   7   0        216.85        202.33         3.51 o                         
  10   7   0          4.94          5.03         1.00 o                         
  11   7   0        195.91        205.70         3.77 o                         
  12   7   0         62.42         59.26         4.02 o                         
  13   7   0        111.84        114.41         4.08 o                         
  14   7   0         32.44         36.68         2.44 o                         
  15   7   0         23.09         26.30         3.37 o                         
  16   7   0          9.27          6.62         2.00 o                         
  17   7   0         41.97         51.57         4.22 o                         
   0   8   0        647.36        639.59         8.66 o                         
   1   8   0        178.05        164.80         2.35 o                         
   2   8   0         80.95         59.52         1.32 o                         
   3   8   0        643.10        657.87         6.33 o                         
   4   8   0        249.29        244.48         3.11 o                         
   5   8   0         62.65         68.98         1.49 o                         
   6   8   0        615.02        640.23         5.63 o                         
   7   8   0        727.21        715.68         6.22 o                         
   8   8   0         31.23         31.09         1.26 o                         
   9   8   0        363.10        361.39         5.64 o                         
  10   8   0         36.78         30.42         1.55 o                         
  11   8   0         54.75         49.55         2.57 o                         
  12   8   0         67.34         74.10         4.05 o                         
  13   8   0          0.51          0.52         0.86 o                         
  14   8   0         74.15         82.13         3.41 o                         
  15   8   0         13.73         13.40         1.91 o                         
  16   8   0          6.73          4.73         2.17 o                         
   1   9   0         11.80         10.95         1.05 o                         
   2   9   0        544.43        546.96         5.60 o                         
   3   9   0          7.37          4.92         0.58 o                         
   4   9   0         74.66         66.50         1.54 o                         
   5   9   0         18.37         24.04         0.99 o                         
   6   9   0          9.34          7.53         0.91 o                         
   7   9   0          2.12          2.52         0.45 o                         
   8   9   0        166.47        175.09         3.08 o                         
   9   9   0         82.82         67.13         2.06 o                         
  10   9   0         78.71         88.97         4.88 o                         
  11   9   0         85.10         72.49         2.98 o                         
  12   9   0          8.56         12.04         1.61 o                         
  13   9   0          7.40          4.08         1.21 o                         
  14   9   0         31.34         32.80         2.64 o                         
  15   9   0         17.44         15.26         1.97 o                         
  16   9   0         12.99          8.56         2.22 o                         
   0  10   0         58.81         54.78         2.03 o                         
   1  10   0         11.20         12.13         0.85 o                         
   2  10   0        806.11        808.57         7.80 o                         
   3  10   0          3.54          3.08         0.55 o                         
   4  10   0          0.38          1.56         0.76 o                         
   5  10   0          5.50          4.20         0.59 o                         
   6  10   0         16.30         15.71         0.86 o                         
   7  10   0         22.56         22.15         0.96 o                         
   8  10   0        519.02        521.52         6.94 o                         
   9  10   0          3.58          4.26         1.94 o                         
  10  10   0         48.91         50.27         2.56 o                         
  11  10   0         57.62         54.67         5.62 o                         
  12  10   0          7.45          5.43         2.40 o                         
  13  10   0          8.01          8.56         1.57 o                         
  14  10   0         20.18         18.47         3.17 o                         
  15  10   0          0.40          0.32         1.09 o                         
   1  11   0          6.90          7.53         0.82 o                         
   2  11   0        274.13        263.49         3.65 o                         
   3  11   0       1209.42       1225.04        14.93 o                         
   4  11   0          3.72          2.81         0.58 o                         
   5  11   0        107.34        112.16         2.25 o                         
   6  11   0         83.82         76.23         1.86 o                         
   7  11   0         98.91         93.50         2.18 o                         
   8  11   0          0.10         -0.24         0.68 o                         
   9  11   0          5.62          6.52         1.27 o                         
  10  11   0         30.98         26.14         2.32 o                         
  11  11   0         38.96         45.07         2.68 o                         
  12  11   0         16.62         17.37         2.06 o                         
  13  11   0        133.42        157.77        10.78 o                         
  14  11   0         24.74         25.44         3.31 o                         
  15  11   0          8.42         10.01         1.83 o                         
   0  12   0         81.66         78.91         2.69 o                         
   1  12   0         26.97         27.20         1.24 o                         
   2  12   0          6.08          6.47         0.74 o                         
   3  12   0         40.26         33.70         1.30 o                         
   4  12   0         67.97         66.42         1.79 o                         
   5  12   0         49.10         39.35         1.40 o                         
   6  12   0         27.69         22.54         1.35 o                         
   7  12   0         27.79         23.30         2.11 o                         
   8  12   0         80.35         79.55         5.39 o                         
   9  12   0         13.40         21.95         2.14 o                         
  10  12   0         25.14         27.67         4.05 o                         
  11  12   0          1.72          2.72         1.12 o                         
  12  12   0          0.38          1.75         2.11 o                         
  13  12   0          5.68          4.49         1.41 o                         
  14  12   0          6.98         10.56         1.83 o                         
   1  13   0        112.50        112.77         3.16 o                         
   2  13   0          7.39          6.56         0.80 o                         
   3  13   0         11.37         12.05         1.01 o                         
   4  13   0          8.32          7.01         0.84 o                         
   5  13   0         14.80         13.50         1.51 o                         
   6  13   0          3.06          2.73         0.85 o                         
   7  13   0          0.95         -0.82         0.91 o                         
   8  13   0          4.76          4.72         1.24 o                         
   9  13   0         52.39         54.73         2.87 o                         
  10  13   0          2.05          0.71         0.90 o                         
  11  13   0         13.72         12.33         1.85 o                         
  12  13   0          6.73          7.55         1.55 o                         
  13  13   0          3.67          4.45         1.54 o                         
   0  14   0         27.09         29.39         1.99 o                         
   1  14   0          6.99          7.47         1.02 o                         
   2  14   0          4.99          6.76         0.85 o                         
   3  14   0          1.76          1.40         0.67 o                         
   4  14   0        235.53        233.54         4.56 o                         
   5  14   0          1.46          0.82         0.73 o                         
   6  14   0         82.28         92.30         8.21 o                         
   7  14   0          0.81          0.77         0.92 o                         
   8  14   0          1.05          1.85         0.93 o                         
   9  14   0          1.61          0.76         1.07 o                         
  10  14   0          4.64          5.01         1.39 o                         
  11  14   0         12.05         17.33         2.21 o                         
  12  14   0         55.00         62.56         3.47 o                         
   1  15   0         62.77         67.01         2.08 o                         
   2  15   0          0.01         -0.52         0.52 o                         
   3  15   0          4.03          4.13         0.96 o                         
   4  15   0          0.19          0.18         0.69 o                         
   5  15   0          0.12          0.45         0.77 o                         
   6  15   0          8.87          7.11         1.36 o                         
   7  15   0         72.61         90.70         5.05 o                         
   8  15   0          6.33          7.49         1.59 o                         
   9  15   0          3.38          3.81         1.35 o                         
  10  15   0          3.03          2.16         1.27 o                         
   0  16   0         19.08         17.38         1.90 o                         
   1  16   0         13.15         12.36         1.21 o                         
   2  16   0          0.44          0.37         0.77 o                         
   3  16   0          1.43          1.32         0.85 o                         
   4  16   0          8.54         14.01         1.52 o                         
   5  16   0          2.17          2.69         1.07 o                         
   6  16   0          1.22          2.02         1.03 o                         
   7  16   0          6.64          5.95         1.46 o                         
   8  16   0          4.04          1.44         1.16 o                         
   9  16   0          1.57          1.34         2.28 o                         
   1  17   0          1.56          1.70         0.94 o                         
   2  17   0          2.65          3.00         1.01 o                         
   3  17   0         10.33          9.73         1.41 o                         
   4  17   0          2.22          1.00         1.83 o                         
   5  17   0         26.35         25.77         3.68 o                         
   6  17   0          0.45          2.01         1.28 o                         
   7  17   0          0.43          0.97         1.88 o                         
   0  18   0          0.92          1.65         1.71 o                         
   1  18   0          2.01          2.48         1.31 o                         
   2  18   0         11.01         11.38         1.56 o                         
   3  18   0          7.97          9.71         1.55 o                         
   2   0   1       3901.81       3972.19        44.12 o                         
   4   0   1        759.08        784.56         9.08 o                         
   6   0   1        149.46        111.72         2.68 o                         
   8   0   1        200.85        227.04         3.54 o                         
  10   0   1        214.37        220.70         6.33 o                         
  12   0   1        204.97        229.71         6.96 o                         
  14   0   1         56.46         53.91         3.48 o                         
  16   0   1         11.22         13.75         2.45 o                         
  18   0   1         13.57         14.20         2.74 o                         
   0   1   1       5447.64       5503.76        61.87 o                         
   1   1   1       3407.04       3494.08        26.57 o                         
   2   1   1       5371.60       5407.01        37.20 o                         
   3   1   1        704.79        706.56         5.88 o                         
   4   1   1        581.80        572.15         4.77 o                         
   5   1   1        351.43        406.60         3.61 o                         
   6   1   1        896.19        948.11         7.82 o                         
   7   1   1        671.28        682.71         7.22 o                         
   8   1   1        434.47        430.62         5.11 o                         
   9   1   1         32.28         31.28         1.06 o                         
  10   1   1        221.50        214.79         4.44 o                         
  11   1   1        378.20        378.72         6.53 o                         
  12   1   1        302.98        318.60         6.85 o                         
  13   1   1         48.97         50.22         2.45 o                         
  14   1   1         39.73         36.79         3.17 o                         
  15   1   1         72.92         80.90         3.18 o                         
  16   1   1         63.63         59.98         2.82 o                         
  17   1   1          1.54         -0.04         1.00 o                         
  18   1   1         16.76         11.66         1.71 o                         
   1   2   1       4515.50       4509.12        34.85 o                         
   2   2   1       3385.15       3323.37        29.23 o                         
   3   2   1        418.72        387.12         3.72 o                         
   4   2   1        319.94        322.21         3.29 o                         
   5   2   1       1524.30       1593.21        12.84 o                         
   6   2   1       1475.30       1559.03        12.72 o                         
   7   2   1        542.53        534.79         5.31 o                         
   8   2   1         43.87         38.22         1.04 o                         
   9   2   1       1131.38       1150.58        10.98 o                         
  10   2   1        400.45        419.18         4.62 o                         
  11   2   1        231.74        233.57         3.90 o                         
  12   2   1          2.82          3.76         0.70 o                         
  13   2   1         70.97         65.79         2.90 o                         
  14   2   1         30.12         33.82         2.18 o                         
  15   2   1        121.23        126.19         7.36 o                         
  16   2   1         37.34         41.16         2.82 o                         
  17   2   1         61.03         68.14         3.17 o                         
  18   2   1         13.62         13.17         1.83 o                         
   0   3   1       1469.32       1513.69        16.53 o                         
   1   3   1        201.10        199.57         1.98 o                         
   2   3   1         19.30         20.49         0.67 o                         
   3   3   1        649.29        645.05         5.79 o                         
   4   3   1       1167.11       1156.52         9.71 o                         
   5   3   1        103.76        109.69         1.67 o                         
   6   3   1        345.63        348.92         5.41 o                         
   7   3   1        576.71        554.24         5.50 o                         
   8   3   1          8.50          6.49         0.59 o                         
   9   3   1        200.16        217.98         2.96 o                         
  10   3   1        210.27        205.65         2.94 o                         
  11   3   1         93.92         85.62         1.84 o                         
  12   3   1        114.03        114.58         2.70 o                         
  13   3   1          9.77         10.09         1.33 o                         
  14   3   1         70.42         69.17         2.82 o                         
  15   3   1         18.81         20.35         1.98 o                         
  16   3   1         13.95         15.40         1.83 o                         
  17   3   1          3.21          2.91         1.11 o                         
  18   3   1          2.91          4.28         1.33 o                         
   1   4   1        460.27        496.53         4.36 o                         
   2   4   1        505.27        514.17         4.54 o                         
   3   4   1         92.06        102.84         1.26 o                         
   4   4   1        160.31        176.14         2.85 o                         
   5   4   1       1431.46       1569.01        12.87 o                         
   6   4   1        292.25        300.06         3.82 o                         
   7   4   1        147.00        172.63         2.47 o                         
   8   4   1         29.16         28.49         1.00 o                         
   9   4   1        205.79        212.49         4.17 o                         
  10   4   1         30.56         27.10         1.19 o                         
  11   4   1         20.03         19.65         1.19 o                         
  12   4   1         80.59         77.07         2.17 o                         
  13   4   1        120.43        129.26         3.77 o                         
  14   4   1         71.47         68.30         4.62 o                         
  15   4   1          9.44          9.21         1.41 o                         
  16   4   1         15.93         17.56         1.97 o                         
  17   4   1         24.56         27.51         4.39 o                         
  18   4   1          5.47          5.13         2.00 o                         
   0   5   1       4690.14       4628.47        49.33 o                         
   1   5   1        187.22        227.46         3.09 o                         
   2   5   1        743.19        770.48         6.58 o                         
   3   5   1        572.27        604.84         5.38 o                         
   4   5   1        596.93        590.21         5.33 o                         
   5   5   1        132.62        142.27         2.12 o                         
   6   5   1        471.05        468.06         5.22 o                         
   7   5   1         75.65         70.07         1.52 o                         
   8   5   1       1010.68       1042.56         9.51 o                         
   9   5   1         36.94         32.33         1.13 o                         
  10   5   1        348.23        345.08         4.25 o                         
  11   5   1         45.43         42.23         1.41 o                         
  12   5   1         60.54         63.96         2.05 o                         
  13   5   1         10.78          9.70         1.68 o                         
  14   5   1         56.44         56.50         5.02 o                         
  15   5   1         27.12         28.14         3.85 o                         
  16   5   1         88.62         98.63         5.42 o                         
  17   5   1          7.57          7.65         1.70 o                         
   1   6   1        589.43        590.17         5.37 o                         
   2   6   1        214.73        215.14         2.48 o                         
   3   6   1       1596.63       1626.21        13.18 o                         
   4   6   1         17.15         21.70         0.66 o                         
   5   6   1        891.51        866.94         6.89 o                         
   6   6   1         91.07         88.08         1.80 o                         
   7   6   1        339.37        336.06         4.05 o                         
   8   6   1         57.90         57.41         1.48 o                         
   9   6   1         88.66         88.60         3.57 o                         
  10   6   1          2.70          3.24         0.54 o                         
  11   6   1        213.66        205.72         3.23 o                         
  12   6   1          4.34          3.64         0.77 o                         
  13   6   1        207.33        226.71         5.32 o                         
  14   6   1          6.08          2.62         1.77 o                         
  15   6   1         29.75         33.13         2.56 o                         
  16   6   1          6.70          6.81         1.34 o                         
  17   6   1         18.98         17.74         3.14 o                         
   0   7   1        326.45        282.88         4.79 o                         
   1   7   1        114.53        115.78         1.73 o                         
   2   7   1        168.23        182.78         2.32 o                         
   3   7   1         42.23         49.28         1.06 o                         
   4   7   1        433.10        448.18         4.47 o                         
   5   7   1         75.40         79.13         1.72 o                         
   6   7   1        103.43         97.98         1.93 o                         
   7   7   1        129.71        117.48         2.56 o                         
   8   7   1        332.40        329.52         4.16 o                         
   9   7   1         60.44         58.91         1.60 o                         
  10   7   1         30.94         33.01         1.25 o                         
  11   7   1          5.37          5.62         0.82 o                         
  12   7   1         20.98         21.34         1.73 o                         
  13   7   1         26.04         25.06         2.18 o                         
  14   7   1         40.27         41.16         2.58 o                         
  15   7   1          0.61          1.45         1.05 o                         
  16   7   1         22.74         31.94         3.88 o                         
  17   7   1          1.80          0.63         1.60 o                         
   1   8   1        403.22        418.83         4.36 o                         
   2   8   1         21.14         23.56         0.82 o                         
   3   8   1        391.56        390.63         4.14 o                         
   4   8   1        104.91        105.97         1.77 o                         
   5   8   1         69.02         64.78         1.81 o                         
   6   8   1        131.06        128.65         3.37 o                         
   7   8   1        451.49        442.71         5.17 o                         
   8   8   1         40.78         43.63         1.40 o                         
   9   8   1        197.71        199.93         3.20 o                         
  10   8   1         28.55         28.40         1.26 o                         
  11   8   1         36.90         34.07         1.67 o                         
  12   8   1          3.78          3.29         0.80 o                         
  13   8   1         51.15         53.85         2.16 o                         
  14   8   1          6.29          6.20         1.39 o                         
  15   8   1         14.43         17.46         3.08 o                         
  16   8   1          1.53          1.94         1.88 o                         
   0   9   1        146.50        146.52         3.11 o                         
   1   9   1         26.00         25.66         0.91 o                         
   2   9   1        327.53        329.64         3.84 o                         
   3   9   1        164.49        171.74         2.48 o                         
   4   9   1        924.57        889.54        17.59 o                         
   5   9   1         37.82         39.87         1.53 o                         
   6   9   1        174.83        176.27         2.91 o                         
   7   9   1        114.95        114.38         2.30 o                         
   8   9   1        225.60        228.43         3.50 o                         
   9   9   1         53.28         55.82         2.31 o                         
  10   9   1         61.74         63.60         1.83 o                         
  11   9   1         19.23         19.78         1.54 o                         
  12   9   1        156.55        164.64         3.76 o                         
  13   9   1         15.06         12.16         1.37 o                         
  14   9   1         51.16         59.38         4.39 o                         
  15   9   1         10.01         12.89         2.68 o                         
  16   9   1          6.87          6.62         2.17 o                         
   1  10   1        389.84        380.21         4.32 o                         
   2  10   1         36.08         37.52         1.15 o                         
   3  10   1        303.46        296.65         3.72 o                         
   4  10   1         58.70         51.91         1.76 o                         
   5  10   1         76.17         76.68         2.37 o                         
   6  10   1         13.55         11.83         1.14 o                         
   7  10   1         36.60         35.25         1.35 o                         
   8  10   1         39.41         46.33         1.59 o                         
   9  10   1        214.51        211.69         3.50 o                         
  10  10   1         74.64         77.64         3.17 o                         
  11  10   1         15.25         14.55         1.40 o                         
  12  10   1         17.84         15.92         1.51 o                         
  13  10   1         35.10         39.80         2.70 o                         
  14  10   1          2.49          2.85         1.77 o                         
  15  10   1         19.19         18.71         3.19 o                         
   0  11   1        322.30        322.33        15.91 o                         
   1  11   1        130.33        130.79         2.32 o                         
   2  11   1         25.44         25.97         1.65 o                         
   3  11   1          1.27          1.95         0.62 o                         
   4  11   1          3.78          2.79         0.73 o                         
   5  11   1         47.27         43.65         2.20 o                         
   6  11   1         14.77         14.86         1.28 o                         
   7  11   1         36.47         39.34         1.48 o                         
   8  11   1         26.26         21.44         1.34 o                         
   9  11   1         26.44         22.13         1.40 o                         
  10  11   1         20.23         19.08         2.67 o                         
  11  11   1         20.67         23.95         1.89 o                         
  12  11   1         10.19         10.46         1.71 o                         
  13  11   1          0.51          2.85         1.27 o                         
  14  11   1          0.28          0.36         2.03 o                         
   1  12   1         79.31         81.74         1.86 o                         
   2  12   1        189.44        173.52         3.48 o                         
   3  12   1         88.38         81.58         3.93 o                         
   4  12   1         31.50         28.99         1.75 o                         
   5  12   1        124.50        123.70         3.04 o                         
   6  12   1         22.66         23.09         1.86 o                         
   7  12   1         43.00         46.59         1.71 o                         
   8  12   1         14.32         15.33         1.23 o                         
   9  12   1         24.19         24.17         1.82 o                         
  10  12   1         19.24         14.65         1.91 o                         
  11  12   1         33.27         36.65         2.84 o                         
  12  12   1         15.67         17.25         2.14 o                         
  13  12   1         25.16         27.03         2.64 o                         
   0  13   1         31.22         31.99         1.94 o                         
   1  13   1         36.66         35.93         1.70 o                         
   2  13   1        149.09        149.51         3.30 o                         
   3  13   1         42.78         37.97         2.96 o                         
   4  13   1         50.08         47.83         2.28 o                         
   5  13   1         29.80         31.88         1.90 o                         
   6  13   1         71.64         73.33         2.47 o                         
   7  13   1         22.52         22.73         1.50 o                         
   8  13   1         44.47         45.99         2.71 o                         
   9  13   1          8.67         11.68         1.77 o                         
  10  13   1          8.51         12.34         1.83 o                         
  11  13   1          4.99          3.30         2.68 o                         
  12  13   1         29.44         34.81         3.02 o                         
   1  14   1          0.50         -0.07         0.80 o                         
   2  14   1          6.94          7.72         1.05 o                         
   3  14   1          6.62          8.29         1.37 o                         
   4  14   1          7.36          6.55         1.04 o                         
   5  14   1         23.48         23.59         2.09 o                         
   6  14   1         16.11         13.56         1.43 o                         
   7  14   1         24.10         25.89         1.76 o                         
   8  14   1         12.23         11.81         1.71 o                         
   9  14   1          9.21         14.84         1.96 o                         
  10  14   1         16.40         20.57         2.29 o                         
  11  14   1          2.69          3.42         1.37 o                         
   0  15   1          1.52          0.29         1.48 o                         
   1  15   1         21.81         18.57         2.17 o                         
   2  15   1         25.12         22.37         2.35 o                         
   3  15   1          5.03          4.57         1.04 o                         
   4  15   1          7.81          4.52         1.17 o                         
   5  15   1          0.19         -0.64         0.64 o                         
   6  15   1          7.67          6.53         1.12 o                         
   7  15   1          8.29          7.01         1.31 o                         
   8  15   1          5.29          4.94         1.51 o                         
   9  15   1          0.53          0.73         1.14 o                         
  10  15   1          6.65          7.38         2.42 o                         
   1  16   1          7.92          6.76         1.62 o                         
   2  16   1          1.91          2.91         1.38 o                         
   3  16   1         31.22         39.21         3.16 o                         
   4  16   1          6.14          5.25         1.19 o                         
   5  16   1         28.06         27.26         2.05 o                         
   6  16   1         11.88         10.94         1.44 o                         
   7  16   1          3.36          3.77         1.47 o                         
   8  16   1          1.17          0.64         1.07 o                         
   0  17   1         12.80         17.17         3.37 o                         
   1  17   1          1.09          1.73         1.31 o                         
   2  17   1          5.65          4.16         1.62 o                         
   3  17   1         14.55         18.50         2.46 o                         
   4  17   1         13.97         16.80         2.35 o                         
   5  17   1         21.24         19.72         2.56 o                         
   6  17   1          1.35          1.91         1.27 o                         
   0   0   2       1065.89       1057.42        17.57 o                         
   2   0   2        546.24        591.15         7.76 o                         
   4   0   2       2109.22       2156.74        30.95 o                         
   6   0   2        956.70        927.10        11.39 o                         
   8   0   2        289.26        282.99         7.59 o                         
  10   0   2        119.83        120.13         4.85 o                         
  12   0   2        460.60        483.66        12.04 o                         
  14   0   2         85.15         91.55         4.96 o                         
  16   0   2         28.41         27.55         3.54 o                         
   1   1   2       1615.56       1657.61        10.98 o                         
   2   1   2        280.42        302.83         2.66 o                         
   3   1   2        990.04       1052.04         8.02 o                         
   4   1   2         47.77         55.97         1.05 o                         
   5   1   2        135.30        126.04         1.67 o                         
   6   1   2         44.95         48.03         1.02 o                         
   7   1   2        231.13        223.27         3.27 o                         
   8   1   2         46.90         49.81         2.25 o                         
   9   1   2        377.43        376.28        10.84 o                         
  10   1   2         11.57         10.57         1.06 o                         
  11   1   2         88.69         85.82         2.78 o                         
  12   1   2         24.91         26.25         1.73 o                         
  13   1   2        110.88        111.62         3.04 o                         
  14   1   2         54.64         55.48         2.25 o                         
  15   1   2          6.39          6.02         1.07 o                         
  16   1   2          1.27          0.29         1.31 o                         
  17   1   2         45.72         47.91         3.09 o                         
   0   2   2        116.51        118.61         2.34 o                         
   1   2   2        220.73        233.38         2.63 o                         
   2   2   2        364.11        383.06         3.47 o                         
   3   2   2         21.11         23.95         0.71 o                         
   4   2   2        657.93        681.17         5.69 o                         
   5   2   2          1.78          2.74         0.32 o                         
   6   2   2        100.57        100.84         1.84 o                         
   7   2   2         41.44         45.74         1.26 o                         
   8   2   2        359.26        376.01         4.41 o                         
   9   2   2         12.20         11.42         1.07 o                         
  10   2   2        103.76         99.59         2.59 o                         
  11   2   2         22.64         21.32         1.56 o                         
  12   2   2         52.09         49.51         1.98 o                         
  13   2   2          9.73          8.28         1.65 o                         
  14   2   2         10.81         10.32         1.29 o                         
  15   2   2          8.05          6.53         1.13 o                         
  16   2   2         12.28         12.87         1.83 o                         
  17   2   2          5.32          4.87         1.51 o                         
   1   3   2        190.26        177.71         2.18 o                         
   2   3   2        533.49        551.54         5.07 o                         
   3   3   2       1365.95       1399.60        10.23 o                         
   4   3   2         29.16         34.50         1.44 o                         
   5   3   2        618.54        663.53         5.56 o                         
   6   3   2         69.45         65.52         1.50 o                         
   7   3   2        311.21        317.87         3.89 o                         
   8   3   2         31.93         32.03         1.18 o                         
   9   3   2        110.23         97.94         2.66 o                         
  10   3   2         74.54         66.28         2.09 o                         
  11   3   2         75.28         73.83         3.80 o                         
  12   3   2          2.57          3.84         0.87 o                         
  13   3   2        193.58        209.41         4.29 o                         
  14   3   2         10.76         10.38         1.25 o                         
  15   3   2         50.85         57.64         2.96 o                         
  16   3   2          1.83          3.33         1.25 o                         
  17   3   2          7.60          5.81         1.97 o                         
   0   4   2        479.57        487.85         6.72 o                         
   1   4   2        299.92        305.48         3.42 o                         
   2   4   2       1515.10       1533.72        12.51 o                         
   3   4   2        201.76        213.87         2.82 o                         
   4   4   2        285.46        270.36         3.38 o                         
   5   4   2         50.46         48.10         1.04 o                         
   6   4   2        218.88        218.38         3.07 o                         
   7   4   2        289.27        300.19         4.59 o                         
   8   4   2        717.29        724.15         7.34 o                         
   9   4   2         76.65         78.59         1.87 o                         
  10   4   2         93.15         92.04         3.02 o                         
  11   4   2         57.79         57.46         2.07 o                         
  12   4   2        127.36        122.72         4.83 o                         
  13   4   2          2.74          2.76         0.81 o                         
  14   4   2         43.04         40.27         2.29 o                         
  15   4   2         12.94         15.32         1.96 o                         
  16   4   2         50.58         58.96         6.08 o                         
  17   4   2          2.82          2.62         1.27 o                         
   1   5   2        127.46        128.60         1.77 o                         
   2   5   2         57.65         53.71         1.59 o                         
   3   5   2        232.35        232.41         3.49 o                         
   4   5   2         74.96         73.29         1.60 o                         
   5   5   2        133.59        127.03         3.33 o                         
   6   5   2        125.73        121.88         2.36 o                         
   7   5   2         44.93         42.85         2.06 o                         
   8   5   2         24.99         24.64         1.22 o                         
   9   5   2        102.33         94.45         2.11 o                         
  10   5   2         15.00         14.83         1.28 o                         
  11   5   2          8.49          7.20         1.44 o                         
  12   5   2         30.24         31.20         1.93 o                         
  13   5   2         28.06         28.16         1.86 o                         
  14   5   2         11.55         12.36         2.14 o                         
  15   5   2          4.91          7.42         1.65 o                         
  16   5   2         17.78         18.92         2.20 o                         
   0   6   2        286.66        311.68         4.82 o                         
   1   6   2         21.47         20.97         1.39 o                         
   2   6   2         35.25         30.61         1.15 o                         
   3   6   2        234.29        241.02         3.64 o                         
   4   6   2        114.07        125.70         2.19 o                         
   5   6   2        121.16        121.77         2.23 o                         
   6   6   2        268.79        268.75         3.68 o                         
   7   6   2         65.69         72.99         2.89 o                         
   8   6   2          4.91          4.10         0.65 o                         
   9   6   2         13.50         11.44         0.97 o                         
  10   6   2         33.99         34.50         1.45 o                         
  11   6   2         35.78         33.07         1.81 o                         
  12   6   2         53.95         49.97         3.23 o                         
  13   6   2         17.65         16.43         1.51 o                         
  14   6   2         11.09          8.84         1.57 o                         
  15   6   2         40.97         48.00         2.84 o                         
  16   6   2          7.33          6.56         1.83 o                         
   1   7   2        431.39        447.89         5.97 o                         
   2   7   2        207.38        201.81         3.56 o                         
   3   7   2         81.05         78.03         3.09 o                         
   4   7   2        112.83        116.93         2.93 o                         
   5   7   2        739.36        729.52         7.38 o                         
   6   7   2        478.00        469.86         5.43 o                         
   7   7   2         66.33         68.34         3.47 o                         
   8   7   2          2.12          1.09         0.49 o                         
   9   7   2        144.77        151.00         3.16 o                         
  10   7   2         66.44         67.37         1.92 o                         
  11   7   2        115.58        122.41         3.13 o                         
  12   7   2         10.36          9.37         1.15 o                         
  13   7   2         33.59         33.29         2.66 o                         
  14   7   2         12.45          8.79         1.59 o                         
  15   7   2         25.22         28.28         2.57 o                         
  16   7   2          7.39         10.10         1.91 o                         
   0   8   2        148.16        141.12         2.96 o                         
   1   8   2        154.09        150.84         2.76 o                         
   2   8   2        174.90        171.96         3.05 o                         
   3   8   2         93.84        100.05         2.57 o                         
   4   8   2         50.06         48.50         1.65 o                         
   5   8   2         79.24         77.07         1.87 o                         
   6   8   2        128.44        122.05         2.43 o                         
   7   8   2         42.03         38.82         1.43 o                         
   8   8   2         42.88         40.26         1.84 o                         
   9   8   2          5.93          6.18         0.81 o                         
  10   8   2         56.05         57.64         1.86 o                         
  11   8   2         14.41         15.55         1.24 o                         
  12   8   2         61.83         66.04         3.06 o                         
  13   8   2          3.39          1.66         1.03 o                         
  14   8   2         10.16          8.47         1.65 o                         
  15   8   2         12.25          8.79         1.70 o                         
   1   9   2          7.10          7.52         1.13 o                         
   2   9   2         44.13         47.37         3.06 o                         
   3   9   2         64.04         69.07         2.11 o                         
   4   9   2          9.49          9.36         0.98 o                         
   5   9   2        137.44        130.33         2.90 o                         
   6   9   2         32.30         30.07         1.40 o                         
   7   9   2         48.25         45.13         1.57 o                         
   8   9   2         37.56         37.10         1.49 o                         
   9   9   2         22.07         23.55         1.45 o                         
  10   9   2         64.96         62.40         2.19 o                         
  11   9   2          3.54          3.44         0.77 o                         
  12   9   2         22.51         20.97         1.76 o                         
  13   9   2          2.97          4.84         1.26 o                         
  14   9   2          2.24          1.75         1.40 o                         
   0  10   2         24.90         19.91         2.51 o                         
   1  10   2        146.85        143.71         4.96 o                         
   2  10   2        132.39        120.65         2.69 o                         
   3  10   2         11.89         12.05         1.10 o                         
   4  10   2        185.44        184.45         4.97 o                         
   5  10   2         27.09         27.51         1.53 o                         
   6  10   2         58.98         57.03         1.75 o                         
   7  10   2         16.25         17.26         1.25 o                         
   8  10   2         29.34         32.34         1.62 o                         
   9  10   2          1.91          1.02         0.66 o                         
  10  10   2         36.93         35.71         1.77 o                         
  11  10   2         60.09         61.43         2.10 o                         
  12  10   2         13.10         15.05         1.95 o                         
  13  10   2          6.29          7.23         1.80 o                         
  14  10   2         27.95         27.44         3.39 o                         
   1  11   2        162.85        159.63         4.36 o                         
   2  11   2         27.08         28.13         2.24 o                         
   3  11   2         47.92         48.36         2.07 o                         
   4  11   2          0.61          0.00         0.60 o                         
   5  11   2         36.80         35.39         2.24 o                         
   6  11   2         10.41          9.59         1.02 o                         
   7  11   2         76.19         77.03         2.48 o                         
   8  11   2         10.52         11.19         1.11 o                         
   9  11   2        104.68        111.15         2.82 o                         
  10  11   2         19.32         20.68         1.53 o                         
  11  11   2         18.84         16.84         1.39 o                         
  12  11   2          2.91          1.17         0.87 o                         
  13  11   2          6.22          7.39         1.61 o                         
   0  12   2        252.76        262.51         8.50 o                         
   1  12   2         32.61         41.64         5.73 o                         
   2  12   2         32.03         29.91         2.38 o                         
   3  12   2         15.07         18.71         1.98 o                         
   4  12   2         24.75         25.97         1.72 o                         
   5  12   2         20.13         20.12         1.56 o                         
   6  12   2          6.03          7.53         0.99 o                         
   7  12   2          3.48          2.50         0.74 o                         
   8  12   2         12.84         12.08         1.23 o                         
   9  12   2          8.78          6.04         1.02 o                         
  10  12   2         24.12         25.19         1.66 o                         
  11  12   2          9.16          7.37         1.33 o                         
  12  12   2          9.48          9.30         1.71 o                         
   1  13   2          9.20          6.74         1.40 o                         
   2  13   2         17.44         16.51         1.99 o                         
   3  13   2          3.51          2.41         1.34 o                         
   4  13   2          3.58          0.63         1.57 o                         
   5  13   2         19.19         17.74         1.57 o                         
   6  13   2          5.97          4.54         0.90 o                         
   7  13   2         29.97         32.11         1.85 o                         
   8  13   2          2.07          3.58         0.87 o                         
   9  13   2         14.34         12.85         1.32 o                         
  10  13   2         10.23          8.98         1.38 o                         
  11  13   2          6.62          6.06         1.31 o                         
   0  14   2        153.06        155.33         6.90 o                         
   1  14   2          3.73          2.93         1.27 o                         
   2  14   2          5.80          7.94         2.74 o                         
   3  14   2          1.89          2.76         1.31 o                         
   4  14   2         19.54         17.45         2.85 o                         
   5  14   2          2.28          2.32         1.27 o                         
   6  14   2         23.63         20.89         1.87 o                         
   7  14   2          0.90          0.34         0.75 o                         
   8  14   2         14.64         15.01         1.41 o                         
   9  14   2          1.75         -0.18         0.93 o                         
  10  14   2         20.65         19.28         3.48 o                         
   1  15   2         23.56         32.20         2.84 o                         
   2  15   2          1.90          4.23         1.41 o                         
   3  15   2         11.54         10.72         1.91 o                         
   4  15   2          6.62          7.94         1.65 o                         
   5  15   2         41.19         44.44         3.36 o                         
   6  15   2          3.56          2.56         1.09 o                         
   7  15   2          9.05          8.71         1.42 o                         
   8  15   2          1.28          0.48         0.90 o                         
   0  16   2          3.07          3.71         1.88 o                         
   1  16   2          2.86          0.65         1.28 o                         
   2  16   2          0.76          1.56         1.34 o                         
   3  16   2          8.65          8.28         1.73 o                         
   4  16   2         11.17         10.33         1.99 o                         
   5  16   2          9.30         11.24         2.71 o                         
   6  16   2          4.33          3.51         1.24 o                         
   1  17   2          0.73         -0.50         1.35 o                         
   2   0   3        240.49        252.31         3.30 o                         
   4   0   3          5.26          5.97         0.76 o                         
   6   0   3         59.85         60.04         2.46 o                         
   8   0   3        120.74        115.37         7.90 o                         
  10   0   3         78.87         75.55         3.14 o                         
  12   0   3         12.12         12.55         1.79 o                         
  14   0   3         50.20         51.39         3.02 o                         
   0   1   3        158.04        153.20         2.42 o                         
   1   1   3         61.20         56.65         1.09 o                         
   2   1   3        213.83        215.85         2.26 o                         
   3   1   3         42.26         42.11         0.95 o                         
   4   1   3        179.97        185.00         2.50 o                         
   5   1   3         29.86         29.73         1.16 o                         
   6   1   3        101.79         98.63         2.59 o                         
   7   1   3         50.49         56.51         2.01 o                         
   8   1   3        108.41        106.93         2.86 o                         
   9   1   3         11.62         11.31         1.36 o                         
  10   1   3         35.92         39.01         2.18 o                         
  11   1   3         20.30         20.44         1.67 o                         
  12   1   3         38.53         37.89         3.81 o                         
  13   1   3          0.09          0.98         0.84 o                         
  14   1   3         38.67         42.58         2.17 o                         
  15   1   3          3.10          3.56         0.97 o                         
   1   2   3         52.03         46.53         1.03 o                         
   2   2   3        140.20        144.11         1.87 o                         
   3   2   3        716.76        752.20         6.59 o                         
   4   2   3         18.27         19.96         0.88 o                         
   5   2   3        197.96        189.97         2.97 o                         
   6   2   3         32.98         31.84         1.26 o                         
   7   2   3        198.37        204.99         3.96 o                         
   8   2   3          7.85          9.17         1.06 o                         
   9   2   3         10.46         13.34         1.30 o                         
  10   2   3         31.39         31.61         1.99 o                         
  11   2   3         85.83         88.85         2.83 o                         
  12   2   3          9.56         10.93         1.35 o                         
  13   2   3        111.31        121.95         3.53 o                         
  14   2   3          7.46          8.78         1.34 o                         
  15   2   3         10.32          9.24         1.45 o                         
   0   3   3        182.52        161.35         3.39 o                         
   1   3   3        130.02        140.17         2.00 o                         
   2   3   3         94.32         98.49         1.76 o                         
   3   3   3        132.26        136.86         2.10 o                         
   4   3   3         78.56         79.62         1.84 o                         
   5   3   3        108.42        107.62         2.45 o                         
   6   3   3          2.45          1.41         0.80 o                         
   7   3   3         48.49         51.57         1.96 o                         
   8   3   3        125.55        117.85         3.00 o                         
   9   3   3          5.34          4.80         0.90 o                         
  10   3   3         51.48         47.96         2.06 o                         
  11   3   3         17.52         18.85         1.62 o                         
  12   3   3          0.57          0.25         0.76 o                         
  13   3   3          0.53          0.43         0.80 o                         
  14   3   3          4.87          4.48         1.12 o                         
  15   3   3         32.50         37.50         2.52 o                         
   1   4   3         90.27         90.79         2.11 o                         
   2   4   3         11.75         11.07         0.91 o                         
   3   4   3          1.34          1.81         0.45 o                         
   4   4   3        107.22        112.68         2.24 o                         
   5   4   3         46.64         51.87         2.30 o                         
   6   4   3         61.61         66.31         2.88 o                         
   7   4   3         22.77         24.43         1.28 o                         
   8   4   3          4.62          4.49         1.03 o                         
   9   4   3         40.96         41.71         1.90 o                         
  10   4   3         15.93         14.54         2.06 o                         
  11   4   3         21.99         22.72         1.76 o                         
  12   4   3          5.65          5.74         1.11 o                         
  13   4   3          0.99          0.11         0.77 o                         
  14   4   3          5.07          4.22         1.15 o                         
  15   4   3          4.78          3.95         1.20 o                         
   0   5   3         26.06         25.50         2.28 o                         
   1   5   3         26.04         29.39         1.90 o                         
   2   5   3         71.50         72.89         3.72 o                         
   3   5   3          2.63          4.19         0.61 o                         
   4   5   3        682.30        696.81         7.27 o                         
   5   5   3         29.27         31.11         1.35 o                         
   6   5   3        145.93        149.45         2.78 o                         
   7   5   3         20.98         20.83         1.27 o                         
   8   5   3          0.26          0.87         0.70 o                         
   9   5   3          5.62          5.26         0.99 o                         
  10   5   3         49.13         47.14         4.00 o                         
  11   5   3          1.80          1.69         1.38 o                         
  12   5   3         76.31         76.09         2.77 o                         
  13   5   3          3.61          1.93         0.96 o                         
  14   5   3         54.22         58.03         4.06 o                         
   1   6   3        249.67        238.28         5.16 o                         
   2   6   3         29.47         33.04         1.38 o                         
   3   6   3        100.95        100.21         2.14 o                         
   4   6   3         41.38         46.98         2.01 o                         
   5   6   3         30.22         32.48         1.39 o                         
   6   6   3        105.02        115.09         3.61 o                         
   7   6   3        243.63        247.23         3.86 o                         
   8   6   3          0.31          1.46         0.60 o                         
   9   6   3         90.25         96.49         2.88 o                         
  10   6   3         26.53         30.21         2.00 o                         
  11   6   3         26.74         28.68         2.02 o                         
  12   6   3          6.66          4.52         1.07 o                         
  13   6   3          2.69          1.50         1.03 o                         
  14   6   3          2.16          0.82         0.99 o                         
   0   7   3         16.75         21.79         2.57 o                         
   1   7   3         47.19         52.17         2.36 o                         
   2   7   3          0.53          1.92         0.94 o                         
   3   7   3         10.59          8.63         0.85 o                         
   4   7   3         19.17         17.99         1.33 o                         
   5   7   3          2.53          5.55         0.74 o                         
   6   7   3          2.69          2.05         0.63 o                         
   7   7   3         23.89         18.12         1.28 o                         
   8   7   3          8.08          8.33         1.26 o                         
   9   7   3          2.86          3.10         1.70 o                         
  10   7   3          3.54          3.87         0.97 o                         
  11   7   3          9.53         12.08         1.44 o                         
  12   7   3          2.29          1.54         0.88 o                         
  13   7   3          1.83          1.94         0.96 o                         
  14   7   3         11.46         13.43         1.65 o                         
   1   8   3          4.99          7.99         2.17 o                         
   2   8   3         17.53         14.46         4.99 o                         
   3   8   3         70.47         74.92         6.22 o                         
   4   8   3          3.03          3.63         0.69 o                         
   5   8   3        226.59        246.52         3.89 o                         
   6   8   3         17.41         15.92         1.33 o                         
   7   8   3         21.91         20.29         1.36 o                         
   8   8   3          6.26          5.58         0.91 o                         
   9   8   3          8.13          7.13         1.12 o                         
  10   8   3          6.24          6.63         1.12 o                         
  11   8   3         37.64         34.91         4.36 o                         
  12   8   3          5.22          4.71         1.11 o                         
  13   8   3         23.52         25.84         2.14 o                         
   0   9   3        413.52        426.51        11.29 o                         
   1   9   3         10.05          9.82         2.17 o                         
   2   9   3         32.02         34.00         2.31 o                         
   3   9   3          2.62          1.01         0.91 o                         
   4   9   3         13.52         10.45         1.55 o                         
   5   9   3         12.16         11.86         1.17 o                         
   6   9   3         58.71         57.80         1.91 o                         
   7   9   3          9.60          9.55         1.09 o                         
   8   9   3         59.09         61.30         2.08 o                         
   9   9   3          1.65          0.96         0.72 o                         
  10   9   3         67.80         78.23         2.95 o                         
  11   9   3          0.04          0.40         0.85 o                         
  12   9   3          0.89          1.62         1.06 o                         
   1  10   3          9.47          7.59         1.39 o                         
   2  10   3          8.91          7.20         1.30 o                         
   3  10   3         26.20         25.02         2.82 o                         
   4  10   3          8.10          7.03         1.16 o                         
   5  10   3         35.69         38.39         2.66 o                         
   6  10   3         15.52         12.61         1.44 o                         
   7  10   3          5.69          6.20         0.98 o                         
   8  10   3          0.85         -0.26         0.67 o                         
   9  10   3          1.87          1.00         0.73 o                         
  10  10   3          1.34          1.45         0.85 o                         
  11  10   3         17.18         17.82         1.74 o                         
   0  11   3         10.91         14.72         2.62 o                         
   1  11   3         20.93         17.38         2.00 o                         
   2  11   3          9.33          7.93         1.53 o                         
   3  11   3          0.70         -0.03         0.88 o                         
   4  11   3         20.09         19.32         2.08 o                         
   5  11   3          1.18          1.16         0.80 o                         
   6  11   3          8.98          9.62         1.34 o                         
   7  11   3          6.51          6.24         1.20 o                         
   8  11   3          3.08          3.57         0.92 o                         
   9  11   3          0.77          0.46         0.83 o                         
  10  11   3          1.16          0.43         0.91 o                         
   1  12   3         42.89         49.67         5.19 o                         
   2  12   3          1.50          1.35         1.02 o                         
   3  12   3          8.07          6.20         1.51 o                         
   4  12   3          0.13         -0.95         0.95 o                         
   5  12   3         24.14         23.07         2.17 o                         
   6  12   3          0.63          0.66         0.85 o                         
   7  12   3          9.86          7.55         1.33 o                         
   8  12   3          4.91          5.74         1.29 o                         
   9  12   3         25.12         26.90         2.19 o                         
   0  13   3         46.10         41.36         4.51 o                         
   1  13   3         23.92         23.50         2.48 o                         
   2  13   3         13.52         15.20         2.13 o                         
   3  13   3          2.93          2.28         1.30 o                         
   4  13   3         10.97         12.98         3.17 o                         
   5  13   3          2.19          0.65         0.99 o                         
   6  13   3         12.36         11.06         2.26 o                         
   7  13   3          5.68          3.92         1.26 o                         
   8  13   3          4.57          6.66         1.40 o                         
   1  14   3          8.32         13.00         2.07 o                         
   2  14   3         16.75         16.68         2.94 o                         
   3  14   3          4.10          5.10         1.40 o                         
   4  14   3          1.08          0.29         1.60 o                         
   5  14   3          0.80         -0.22         0.99 o                         
   6  14   3          1.47          0.56         1.05 o                         
   0  15   3          1.79         -0.80         1.77 o                         
   1  15   3         11.64         10.69         2.08 o                         
   2  15   3         17.51         18.62         2.48 o                         
   3  15   3          0.78          0.53         1.38 o                         
   0   0   4         20.33         16.75         1.61 o                         
   2   0   4         98.48        105.05         2.70 o                         
   4   0   4        123.08        138.91         4.08 o                         
   6   0   4         63.15         64.66         7.47 o                         
   8   0   4         27.34         29.35         3.76 o                         
  10   0   4         13.51         17.16         2.18 o                         
  12   0   4         37.81         42.92         3.35 o                         
   1   1   4         63.70         68.22         1.42 o                         
   2   1   4          6.36          5.93         0.65 o                         
   3   1   4         31.09         29.01         1.31 o                         
   4   1   4          0.81          0.74         0.60 o                         
   5   1   4         15.11         15.33         1.25 o                         
   6   1   4          0.84          0.30         0.59 o                         
   7   1   4         30.50         32.13         1.84 o                         
   8   1   4          7.74          7.97         1.04 o                         
   9   1   4         46.63         49.67         2.04 o                         
  10   1   4          7.97          6.56         1.09 o                         
  11   1   4          4.04          4.74         1.07 o                         
  12   1   4          0.72          0.26         0.80 o                         
   0   2   4         64.16         67.04         2.20 o                         
   1   2   4          5.77          5.13         0.64 o                         
   2   2   4         10.72         10.70         0.75 o                         
   3   2   4          4.99          5.07         0.70 o                         
   4   2   4          4.70          4.60         0.70 o                         
   5   2   4         11.59         11.35         1.12 o                         
   6   2   4          5.53          4.40         0.85 o                         
   7   2   4          9.03          6.96         1.00 o                         
   8   2   4         10.83         11.14         1.21 o                         
   9   2   4          0.46         -0.64         0.64 o                         
  10   2   4          5.24          7.19         1.10 o                         
  11   2   4          1.59          1.48         0.85 o                         
  12   2   4          2.35          1.41         0.86 o                         
   1   3   4         19.39         16.80         0.98 o                         
   2   3   4         43.66         39.24         1.37 o                         
   3   3   4         99.78        109.64         2.72 o                         
   4   3   4         24.97         26.88         1.37 o                         
   5   3   4         81.43         84.62         2.65 o                         
   6   3   4          6.71          7.33         1.16 o                         
   7   3   4         12.89         12.31         1.38 o                         
   8   3   4          4.62          6.45         1.22 o                         
   9   3   4         12.61         12.56         1.49 o                         
  10   3   4          3.12          1.65         0.90 o                         
  11   3   4         18.11         17.10         1.83 o                         
  12   3   4          3.57          3.34         0.99 o                         
   0   4   4         48.00         51.53         2.09 o                         
   1   4   4          3.52          2.44         0.56 o                         
   2   4   4         70.90         72.77         2.41 o                         
   3   4   4         26.13         23.05         1.70 o                         
   4   4   4         85.09         80.31         2.60 o                         
   5   4   4          6.96          5.20         1.02 o                         
   6   4   4         34.90         40.43         2.17 o                         
   7   4   4         10.05         10.55         1.35 o                         
   8   4   4         41.31         43.81         2.13 o                         
   9   4   4          2.52          1.82         0.90 o                         
  10   4   4         15.23         18.48         1.80 o                         
  11   4   4          5.24          4.61         1.23 o                         
  12   4   4          9.61         10.49         2.85 o                         
   1   5   4          3.59          2.81         0.84 o                         
   2   5   4         13.11         13.70         2.68 o                         
   3   5   4         24.75         26.29         1.84 o                         
   4   5   4          2.91          4.12         0.89 o                         
   5   5   4         82.40         92.82         2.88 o                         
   6   5   4         13.66         14.37         1.47 o                         
   7   5   4         29.90         32.05         2.12 o                         
   8   5   4          0.84          1.30         0.88 o                         
   9   5   4          3.37          3.24         1.06 o                         
  10   5   4          5.67          6.75         1.26 o                         
  11   5   4          3.52          3.07         1.08 o                         
   0   6   4         12.60         13.22         1.94 o                         
   1   6   4          1.46          0.88         0.76 o                         
   2   6   4         13.08         11.77         1.34 o                         
   3   6   4         15.03         13.93         1.52 o                         
   4   6   4         35.00         35.76         2.19 o                         
   5   6   4          1.50          2.26         0.92 o                         
   6   6   4         21.53         25.31         2.46 o                         
   7   6   4          8.43          8.25         1.27 o                         
   8   6   4         11.84          8.76         1.29 o                         
   9   6   4          5.65          5.40         1.17 o                         
  10   6   4         11.78         10.41         1.70 o                         
  11   6   4          1.35          0.36         0.99 o                         
   1   7   4         43.73         42.72         2.07 o                         
   2   7   4         13.46         13.76         1.45 o                         
   3   7   4         20.13         20.24         1.72 o                         
   4   7   4          4.72          4.61         1.03 o                         
   5   7   4         37.02         40.82         2.32 o                         
   6   7   4         30.48         30.15         2.16 o                         
   7   7   4         28.63         33.98         2.84 o                         
   8   7   4          0.57          1.31         1.14 o                         
   9   7   4         19.73         21.03         1.89 o                         
  10   7   4          4.46          4.02         1.17 o                         
   0   8   4         58.98         62.92         4.34 o                         
   1   8   4          6.16          6.34         1.11 o                         
   2   8   4         25.50         26.81         2.00 o                         
   3   8   4          2.40          3.24         0.95 o                         
   4   8   4          7.55          9.98         1.34 o                         
   5   8   4          2.81          1.72         0.98 o                         
   6   8   4          9.95         10.46         2.25 o                         
   7   8   4          8.05          6.95         1.63 o                         
   8   8   4         12.55         12.11         2.68 o                         
   9   8   4          5.59          6.69         1.67 o                         
   1   9   4          0.77          1.27         1.06 o                         
   2   9   4          7.84          6.11         1.20 o                         
   3   9   4          3.44          2.42         1.02 o                         
   4   9   4          3.85          5.25         1.16 o                         
   5   9   4          3.10          0.98         0.97 o                         
   6   9   4          1.50          1.93         1.04 o                         
   7   9   4          0.23         -0.41         1.05 o                         
   8   9   4          0.00         -0.36         1.11 o                         
   0  10   4         16.68         14.26         2.80 o                         
   1  10   4          6.60          7.34         1.63 o                         
   2  10   4          8.16          9.81         1.42 o                         
   3  10   4          0.08         -0.13         0.89 o                         
   4  10   4         16.95         16.78         1.80 o                         
   5  10   4          0.19         -0.01         0.83 o                         
   6  10   4          8.26          8.56         1.46 o                         
   7  10   4          6.70          8.75         2.54 o                         
   1  11   4         14.77         16.37         2.24 o                         
   2  11   4          2.46          2.87         1.06 o                         
   3  11   4          8.14         11.55         1.59 o                         
   4  11   4          1.93          1.25         1.04 o                         
   5  11   4          7.61          5.28         1.34 o                         
   6  11   4          3.04          3.84         1.31 o                         
   0  12   4          3.05          4.85         2.34 o                         
   1  12   4          0.39          1.95         1.40 o                         
   2  12   4          1.85          0.67         1.39 o                         
   3  12   4          0.35          0.29         1.04 o                         
   2   0   5          2.87          3.88         1.94 o                         
   4   0   5          1.46          2.97         1.94 o                         
   6   0   5          4.06          3.83         1.43 o                         
   0   1   5         12.67         10.78         1.88 o                         
   1   1   5          5.07          4.92         1.22 o                         
   2   1   5          7.76          7.25         1.53 o                         
   3   1   5          0.77          0.76         1.12 o                         
   4   1   5         10.73          9.54         1.79 o                         
   5   1   5          0.61          1.37         0.92 o                         
   6   1   5          6.91          8.89         1.41 o                         
   7   1   5          2.12          3.03         1.02 o                         
   1   2   5         27.10         29.50         2.07 o                         
   2   2   5          5.95          5.74         1.49 o                         
   3   2   5          4.42          3.29         1.12 o                         
   4   2   5          0.65          0.64         0.92 o                         
   5   2   5         20.17         18.51         1.89 o                         
   6   2   5          0.79          2.80         1.10 o                         
   7   2   5          4.06          5.38         1.38 o                         
   0   3   5         20.88         23.62         3.31 o                         
   1   3   5          2.07          0.78         0.88 o                         
   2   3   5          8.97          8.28         1.60 o                         
   3   3   5          3.71          2.93         1.04 o                         
   4   3   5          0.48          1.16         0.97 o                         
   5   3   5          1.33          2.10         1.11 o                         
   6   3   5          7.95          6.46         1.37 o                         
   7   3   5          0.10          0.26         0.89 o                         
   1   4   5          2.92          2.73         1.07 o                         
   2   4   5          7.99          7.73         1.16 o                         
   3   4   5          5.11          5.77         1.35 o                         
   4   4   5          3.99          4.40         1.23 o                         
   5   4   5          3.72          3.27         1.17 o                         
   6   4   5          3.65          2.73         1.16 o                         
   0   5   5         10.60          9.91         1.85 o                         
   1   5   5          2.35          1.18         1.04 o                         
   2   5   5         19.34         17.58         1.54 o                         
   3   5   5          3.84          3.04         1.13 o                         
   4   5   5          1.14          1.58         1.07 o                         
   5   5   5          0.08         -0.57         0.95 o                         
   1   6   5          5.64          3.40         1.05 o                         
   2   6   5          0.84          0.07         0.95 o                         
   3   6   5          4.17          3.51         1.20 o                         
   4   6   5          4.36          2.98         1.25 o                         
   0   7   5          0.94         -0.43         1.17 o                         
   1   7   5          1.78          1.78         1.00 o                         
   2   7   5          1.20          0.76         1.08 o                         
                                                                                
